# Supplementary material for: Biguanidinium dichloride
Source: Acta Crystallogr Sect E Struct Rep Online. 2008 Mar 7;64(Pt 4):o683. doi: 10.1107/S1600536808006144 (PMC2960918; doi:10.1107/S1600536808006144)
Supplement: Supplementary file 1 [file e-64-0o683-sup1.cif]

##############################################################################
###                                                                        ###
###        Electronic paper (Acta Crystallographica Section E)             ###
###                                                                        ###
##############################################################################
#                                                                            #
# This CIF contains the data in a paper accepted for publication in Acta     #
# Crystallographica Section E. It conforms to the requirements of Notes      #
# for Authors for Section E, and has been peer reviewed under the auspices   #
# of the IUCr Commission on Journals.                                        #
#                                                                            #
# Full details of the Crystallographic Information File format               #
# are given in the paper "The Crystallographic Information File (CIF):       #
# a New Standard Archive File for Crystallography" by S. R. Hall, F. H.      #
# Allen and I. D. Brown [Acta Cryst. (1991), A47, 655-685].                  #
#                                                                            #
# The current version of the core CIF dictionary is obtainable from          #
# ftp://ftp.iucr.org/pub/cif_core.dic. The current version number is 2.4.    #
#                                                                            #
# Software is freely available for graphical display of the structure(s) in  #
# this CIF.  For information consult the CIF home page http://www.iucr.org/  #
# cif/home.html                                                              #
#                                                                            #
# This file may be used for bona fide research purposes within the           #
# scientific community so long as proper attribution is given to the journal # 
# article from which it was obtained.                                        #
#                                                                            #
##############################################################################
                                             
data_global
_audit_creation_method
;
'WinGX routine CIF_UPDATE'
;
_journal_date_recd_electronic     2008-03-04
_journal_date_accepted     2008-03-05
_journal_name_full     'Acta Crystallographica, Section E'
_journal_year     2008
_journal_volume     64
_journal_issue      4
_journal_page_first     o683
_journal_page_last     o683
_journal_paper_category     QO
_journal_coeditor_code     KP2161
_publ_contact_author_name     'Prof. Gustavo Portalone'
_publ_contact_author_address
;
Chemistry Department
University of Rome I "La Sapienza"
P.le A. Moro, 5
I-00185 Rome
Italy
;
_publ_contact_author_email     g.portalone@caspur.it
_publ_contact_author_fax     '39 6 4991 3819'
_publ_contact_author_phone     '39 6 4991 3106'
_publ_section_title
;
Biguanidinium dichloride
;
loop_
    _publ_author_name
    _publ_author_address
    'Gustavo Portalone'
;
Chemistry Department
`Sapienza' University of Rome
P. le A. Moro, 5
I-00185 Rome
Italy
;
_computing_data_collection
;
CrysAlis CCD, Oxford Diffraction Ltd.,
Version 1.171.31.7 (release 18-10-2006 CrysAlis171 .NET)
(compiled Oct 18 2006,16:28:17)
;
_computing_cell_refinement
;
CrysAlis RED, Oxford Diffraction Ltd.,
Version 1.171.31.7 (release 18-10-2006 CrysAlis171 .NET)
(compiled Oct 18 2006,16:28:17)
;
_computing_data_reduction
;
CrysAlis RED, Oxford Diffraction Ltd.,
Version 1.171.31.7 (release 18-10-2006 CrysAlis171 .NET)
(compiled Oct 18 2006,16:28:17)
;
data_I
_audit_creation_method     SHELXL-97
_chemical_name_systematic
;
Biguanidinium dichloride
;
_chemical_name_common     ?
_chemical_formula_moiety     'C2 H9 N5 2+, 2(Cl -)'
_chemical_formula_sum     'C2 H9 Cl2 N5'
_chemical_formula_iupac     'C2 H9 N5 2+, 2Cl -'
_chemical_formula_weight     174.04
_chemical_melting_point     ?
_symmetry_cell_setting     'monoclinic'
_symmetry_space_group_name_H-M     'P 21/c'
_symmetry_space_group_name_Hall     '-P 2ybc'
loop_
    _symmetry_equiv_pos_as_xyz
    'x, y, z'
    '-x, y+1/2, -z+1/2'
    '-x, -y, -z'
    'x, -y-1/2, z-1/2'
_cell_length_a     6.43693(9)
_cell_length_b     16.93420(18)
_cell_length_c     6.65260(8)
_cell_angle_alpha     90.00
_cell_angle_beta     98.6878(12)
_cell_angle_gamma     90.00
_cell_volume     716.841(15)
_cell_formula_units_Z     4
_cell_measurement_reflns_used     80724
_cell_measurement_theta_min     3.20
_cell_measurement_theta_max     31.99
_cell_measurement_temperature     298(2)
_exptl_crystal_description     'plate'
_exptl_crystal_colour     'colourless'
_exptl_crystal_size_max     0.20
_exptl_crystal_size_mid     0.20
_exptl_crystal_size_min     0.15
_exptl_crystal_density_diffrn     1.613
_exptl_crystal_density_meas     ?
_exptl_crystal_density_method     'not measured'
_exptl_crystal_F_000     360
_exptl_absorpt_coefficient_mu     0.827
_exptl_absorpt_correction_type     'multi-scan'
_exptl_absorpt_process_details
;
(CrysAlis RED; Oxford Diffraction, 2006)
;
_exptl_absorpt_correction_T_min     0.8520
_exptl_absorpt_correction_T_max     0.8860
_exptl_special_details     ?
_diffrn_ambient_temperature     298(2)
_diffrn_radiation_type     MoK\a
_diffrn_radiation_wavelength     0.71073
_diffrn_radiation_source     'Enhance (Mo) X-ray source'
_diffrn_radiation_monochromator     graphite
_diffrn_measurement_device_type     'Oxford Diffraction Xcalibur S CCD'
_diffrn_measurement_method     '\w and \f'
_diffrn_detector_area_resol_mean     16.0696
_diffrn_reflns_number     80724
_diffrn_reflns_av_R_equivalents     0.0196
_diffrn_reflns_av_sigmaI/netI     0.0052
_diffrn_reflns_theta_min     3.20
_diffrn_reflns_theta_max     31.99
_diffrn_reflns_theta_full     31.99
_diffrn_measured_fraction_theta_max     0.989
_diffrn_measured_fraction_theta_full     0.989
_diffrn_reflns_limit_h_min     -9
_diffrn_reflns_limit_h_max     9
_diffrn_reflns_limit_k_min     -25
_diffrn_reflns_limit_k_max     25
_diffrn_reflns_limit_l_min     -9
_diffrn_reflns_limit_l_max     9
_diffrn_standards_number     ?
_diffrn_standards_interval_count     ?
_diffrn_standards_interval_time     ?
_diffrn_standards_decay_%     ?
_refine_special_details
;
 Refinement of F^2^ against ALL reflections.  The weighted R-factor wR and
 goodness of fit S are based on F^2^, conventional R-factors R are based
 on F, with F set to zero for negative F^2^. The threshold expression of
 F^2^ > 2sigma(F^2^) is used only for calculating R-factors(gt) etc. and is
 not relevant to the choice of reflections for refinement.  R-factors based
 on F^2^ are statistically about twice as large as those based on F, and R-
 factors based on ALL data will be even larger.
;
_reflns_number_total     2456
_reflns_number_gt     2349
_reflns_threshold_expression     I>2\s(I)
_refine_ls_structure_factor_coef     Fsqd
_refine_ls_matrix_type     full
_refine_ls_R_factor_all     0.0290
_refine_ls_R_factor_gt     0.0271
_refine_ls_wR_factor_gt     0.0697
_refine_ls_wR_factor_ref     0.0705
_refine_ls_goodness_of_fit_ref     1.142
_refine_ls_restrained_S_all     1.142
_refine_ls_number_reflns     2456
_refine_ls_number_parameters     119
_refine_ls_number_restraints     0
_refine_ls_hydrogen_treatment     refall
_refine_ls_weighting_scheme     calc
_refine_ls_weighting_details
         'calc w=1/[\s^2^(Fo^2^)+(0.0293P)^2^+0.2376P] where P=(Fo^2^+2Fc^2^)/3'
_atom_sites_solution_hydrogens     geom
_atom_sites_solution_primary     direct
_atom_sites_solution_secondary     difmap
_refine_ls_shift/su_max     0.000
_refine_ls_shift/su_mean     0.000
_refine_diff_density_max     0.140
_refine_diff_density_min     -0.136
_refine_ls_extinction_method     'SHELXL97 (Sheldrick, 2008)'
_refine_ls_extinction_coef     0.110(6)
_refine_ls_extinction_expression
                                  'Fc^*^=kFc[1+0.001xFc^2^\l^3^/sin(2\q)]^-1/4^'
loop_
    _atom_type_symbol
    _atom_type_description
    _atom_type_scat_dispersion_real
    _atom_type_scat_dispersion_imag
    _atom_type_scat_source
    'C' 'C' 0.0033 0.0016
                         'International Tables Vol C Tables 4.2.6.8 and 6.1.1.4'
    'H' 'H' 0.0000 0.0000
                         'International Tables Vol C Tables 4.2.6.8 and 6.1.1.4'
    'N' 'N' 0.0061 0.0033
                         'International Tables Vol C Tables 4.2.6.8 and 6.1.1.4'
    'Cl' 'Cl' 0.1484 0.1585
                         'International Tables Vol C Tables 4.2.6.8 and 6.1.1.4'
_computing_data_collection     'CrysAlis CCD (Oxford Diffraction, 2006)'
_computing_cell_refinement     'CrysAlis RED (Oxford Diffraction, 2006)'
_computing_data_reduction     'CrysAlis RED (Oxford Diffraction, 2006)'
_computing_structure_solution     'SIR97 (Altomare <i>et al.</i>,  1999)'
_computing_structure_refinement     'SHELXL97 (Sheldrick, 2008)'
_computing_molecular_graphics     'ORTEP-3 (Farrugia, 1997)'
_computing_publication_material     'WinGX (Farrugia, 1999)'
loop_
    _atom_site_type_symbol
    _atom_site_label
    _atom_site_fract_x
    _atom_site_fract_y
    _atom_site_fract_z
    _atom_site_U_iso_or_equiv
    _atom_site_adp_type
    _atom_site_calc_flag
    _atom_site_refinement_flags
    _atom_site_occupancy
    _atom_site_disorder_assembly
    _atom_site_disorder_group
    Cl Cl1 0.86502(5) -0.053995(15) 0.27026(4) 0.03288(9) Uani d . 1 . .
    Cl Cl2 0.62775(5) 0.315420(18) 0.37349(5) 0.03605(9) Uani d . 1 . .
    N N1 0.35152(13) 0.16618(5) 0.32041(15) 0.02556(17) Uani d . 1 . .
    H H1 0.430(3) 0.2034(10) 0.356(3) 0.039(4) Uiso d . 1 . .
    N N2 0.00539(15) 0.12772(6) 0.20409(16) 0.02955(19) Uani d . 1 . .
    H H21 0.025(3) 0.0812(11) 0.243(3) 0.038(4) Uiso d . 1 . .
    H H22 -0.109(3) 0.1408(11) 0.130(3) 0.048(5) Uiso d . 1 . .
    N N3 0.09938(18) 0.25798(6) 0.21118(17) 0.0335(2) Uani d . 1 . .
    H H31 -0.025(3) 0.2708(11) 0.195(3) 0.046(5) Uiso d . 1 . .
    H H32 0.193(3) 0.2941(11) 0.232(3) 0.044(5) Uiso d . 1 . .
    N N4 0.38953(17) 0.03968(6) 0.18533(15) 0.0304(2) Uani d . 1 . .
    H H41 0.461(3) -0.0045(12) 0.196(3) 0.050(5) Uiso d . 1 . .
    H H42 0.308(3) 0.0513(11) 0.078(3) 0.047(5) Uiso d . 1 . .
    N N5 0.62338(15) 0.08686(7) 0.45410(16) 0.0324(2) Uani d . 1 . .
    H H51 0.646(3) 0.1178(11) 0.556(3) 0.044(5) Uiso d . 1 . .
    H H52 0.711(3) 0.0485(11) 0.440(3) 0.051(5) Uiso d . 1 . .
    C C1 0.14797(15) 0.18273(5) 0.24248(14) 0.02118(17) Uani d . 1 . .
    C C2 0.45468(15) 0.09538(6) 0.31785(15) 0.02354(18) Uani d . 1 . .
loop_
    _atom_site_aniso_label
    _atom_site_aniso_U_11
    _atom_site_aniso_U_22
    _atom_site_aniso_U_33
    _atom_site_aniso_U_12
    _atom_site_aniso_U_13
    _atom_site_aniso_U_23
    Cl1 0.04007(15) 0.02213(13) 0.03406(15) 0.00402(9) -0.00208(10) -0.00296(9)
    Cl2 0.03243(14) 0.03940(16) 0.03375(15) -0.01269(10) -0.00333(10)
                                                                     0.00083(10)
    N1 0.0205(4) 0.0213(4) 0.0344(4) -0.0012(3) 0.0024(3) -0.0021(3)
    N2 0.0220(4) 0.0256(4) 0.0390(5) -0.0017(3) -0.0020(3) 0.0058(4)
    N3 0.0368(5) 0.0215(4) 0.0420(6) 0.0052(4) 0.0055(4) 0.0047(4)
    N4 0.0379(5) 0.0269(4) 0.0257(4) 0.0089(4) 0.0022(4) -0.0017(3)
    N5 0.0253(4) 0.0399(5) 0.0312(5) 0.0067(4) 0.0010(3) 0.0010(4)
    C1 0.0229(4) 0.0203(4) 0.0208(4) 0.0012(3) 0.0047(3) 0.0022(3)
    C2 0.0218(4) 0.0261(4) 0.0238(4) 0.0022(3) 0.0068(3) 0.0031(3)
_geom_special_details
;
 All esds (except the esd in the dihedral angle between two l.s. planes)
 are estimated using the full covariance matrix.  The cell esds are taken
 into account individually in the estimation of esds in distances, angles
 and torsion angles; correlations between esds in cell parameters are only
 used when they are defined by crystal symmetry.  An approximate (isotropic)
 treatment of cell esds is used for estimating esds involving l.s. planes.
;
loop_
    _geom_bond_atom_site_label_1
    _geom_bond_atom_site_label_2
    _geom_bond_site_symmetry_2
    _geom_bond_distance
    _geom_bond_publ_flag
    N1 C1 . 1.3634(13) ?
    N1 C2 . 1.3719(13) ?
    N1 H1 . 0.819(18) ?
    N2 C1 . 1.3056(13) ?
    N2 H21 . 0.833(18) ?
    N2 H22 . 0.852(19) ?
    N3 C1 . 1.3211(13) ?
    N3 H31 . 0.823(19) ?
    N3 H32 . 0.857(19) ?
    N4 C2 . 1.3156(14) ?
    N4 H41 . 0.88(2) ?
    N4 H42 . 0.846(19) ?
    N5 C2 . 1.3131(14) ?
    N5 H51 . 0.853(19) ?
    N5 H52 . 0.874(19) ?
loop_
    _geom_angle_atom_site_label_1
    _geom_angle_atom_site_label_2
    _geom_angle_atom_site_label_3
    _geom_angle_site_symmetry_1
    _geom_angle_site_symmetry_3
    _geom_angle
    _geom_angle_publ_flag
    C1 N1 C2 . . 127.89(9) ?
    C1 N1 H1 . . 117.6(12) ?
    C2 N1 H1 . . 113.6(12) ?
    C1 N2 H21 . . 122.9(12) ?
    C1 N2 H22 . . 116.6(13) ?
    H21 N2 H22 . . 120.4(17) ?
    C1 N3 H31 . . 118.5(13) ?
    C1 N3 H32 . . 121.3(12) ?
    H31 N3 H32 . . 119.0(17) ?
    C2 N4 H41 . . 116.7(12) ?
    C2 N4 H42 . . 119.7(12) ?
    H41 N4 H42 . . 121.2(17) ?
    C2 N5 H51 . . 120.4(12) ?
    C2 N5 H52 . . 119.2(13) ?
    H51 N5 H52 . . 120.4(17) ?
    N2 C1 N3 . . 120.97(10) ?
    N2 C1 N1 . . 122.31(9) ?
    N3 C1 N1 . . 116.70(9) ?
    N5 C2 N4 . . 122.04(10) ?
    N5 C2 N1 . . 116.03(10) ?
    N4 C2 N1 . . 121.93(9) ?
loop_
    _geom_torsion_atom_site_label_1
    _geom_torsion_atom_site_label_2
    _geom_torsion_atom_site_label_3
    _geom_torsion_atom_site_label_4
    _geom_torsion_site_symmetry_1
    _geom_torsion_site_symmetry_2
    _geom_torsion_site_symmetry_3
    _geom_torsion_site_symmetry_4
    _geom_torsion
    _geom_torsion_publ_flag
    C2 N1 C1 N2 . . . . 19.96(17) ?
    C2 N1 C1 N3 . . . . -161.49(10) ?
    C1 N1 C2 N5 . . . . -159.12(10) ?
    C1 N1 C2 N4 . . . . 21.55(17) ?
loop_
    _geom_hbond_atom_site_label_D
    _geom_hbond_atom_site_label_H
    _geom_hbond_atom_site_label_A
    _geom_hbond_site_symmetry_A
    _geom_hbond_distance_DH
    _geom_hbond_distance_HA
    _geom_hbond_distance_DA
    _geom_hbond_angle_DHA
    N1 H1 Cl2 . 0.819(18) 2.279(18) 3.0796(9) 166.0(16)
    N2 H21 Cl1 1_455 0.833(18) 2.530(18) 3.2557(10) 146.4(15)
    N2 H22 Cl2 4_465 0.852(19) 2.34(2) 3.1714(10) 167.1(17)
    N3 H31 Cl2 1_455 0.823(19) 2.787(19) 3.5098(12) 147.8(16)
    N3 H32 Cl1 2_655 0.857(19) 2.599(19) 3.1933(10) 127.4(15)
    N3 H32 Cl2 . 0.857(19) 2.835(19) 3.5454(12) 141.3(15)
    N4 H41 Cl1 . 0.88(2) 2.703(19) 3.4178(11) 139.4(16)
    N4 H42 Cl1 3_655 0.846(19) 2.412(19) 3.2295(10) 162.8(17)
    N5 H51 Cl2 4_566 0.853(19) 2.413(19) 3.2404(12) 163.7(16)
    N5 H52 Cl1 . 0.874(19) 2.369(19) 3.1905(11) 156.7(17)
