# Supplementary material for: Biguanidinium dichloride
Source: Acta Crystallogr Sect E Struct Rep Online. 2008 Mar 7;64(Pt 4):o683. doi: 10.1107/S1600536808006144 (PMC2960918; doi:10.1107/S1600536808006144)
Supplement: Supplementary file 2 [file e-64-0o683-Isup2.hkl]

#
# h,k,l, Fc-squared, Fo-squared, sigma(Fo-squared) and status flag
#
data_I
_shelx_title 'Biguanidinium dihydrochloride:  exp_123 in P 2(1)/c'
_shelx_refln_list_code          4
_shelx_F_calc_maximum       83.14
_exptl_crystal_F_000       360.00
_reflns_d_resolution_high  0.6707
 
loop_
 _symmetry_equiv_pos_as_xyz
 'x, y, z'
 '-x, y+1/2, -z+1/2'
 '-x, -y, -z'
 'x, -y-1/2, z-1/2'
 
_cell_length_a     6.4369
_cell_length_b    16.9342
_cell_length_c     6.6526
_cell_angle_alpha  90.000
_cell_angle_beta   98.688
_cell_angle_gamma  90.000
 
_shelx_F_squared_multiplier     1.000
 
loop_
 _refln_index_h
 _refln_index_k
 _refln_index_l
 _refln_F_squared_calc
 _refln_F_squared_meas
 _refln_F_squared_sigma
 _refln_observed_status
   1   0   0      282.07      286.00      1.07 o
   2   0   0      781.09      764.82      1.30 o
   3   0   0      561.46      590.04      1.47 o
   4   0   0     6912.52     6482.99     30.57 o
   5   0   0      277.18      274.62      1.15 o
   6   0   0      209.18      199.53      0.90 o
   7   0   0        1.48        0.61      0.59 o
   8   0   0      612.22      648.05      3.01 o
   9   0   0        0.00        0.18      0.75 o
   1   1   0      463.64      423.35      1.15 o
   2   1   0     6200.27     5181.48     44.21 o
   3   1   0       43.62       61.25      0.19 o
   4   1   0       17.46       17.43      0.22 o
   5   1   0       22.91       25.67      0.33 o
   6   1   0      686.92      691.85      1.83 o
   7   1   0       73.87       66.52      0.50 o
   8   1   0        0.01        4.88      0.40 o
   9   1   0        0.01        0.36      0.53 o
   2   2   0        5.79        7.22      0.13 o
   3   2   0      902.72      857.67      2.63 o
   4   2   0       18.23       23.73      0.19 o
   5   2   0       22.92       18.56      0.22 o
   6   2   0        1.48        2.18      0.26 o
   7   2   0      221.18      217.89      0.74 o
   8   2   0        1.61        1.96      0.39 o
   9   2   0        0.53        1.15      0.45 o
   1   3   0      782.91      900.44      2.42 o
   2   3   0       16.31       15.54      0.11 o
   3   3   0      306.15      299.28      0.53 o
   4   3   0      191.27      189.01      0.51 o
   5   3   0       94.72       81.26      0.33 o
   6   3   0       84.70       76.40      0.42 o
   7   3   0        8.92        7.89      0.34 o
   8   3   0        4.65        3.08      0.40 o
   9   3   0       47.59       44.16      0.57 o
   0   4   0      313.12      301.57      0.87 o
   1   4   0      446.26      481.68      0.84 o
   2   4   0      277.87      300.27      0.47 o
   3   4   0      654.62      714.92      0.93 o
   4   4   0      193.91      200.56      0.47 o
   5   4   0      270.83      279.45      0.66 o
   6   4   0       83.90       77.41      0.48 o
   7   4   0        1.76        3.01      0.31 o
   8   4   0        5.05        3.53      0.40 o
   9   4   0        2.49        3.71      1.22 o
   1   5   0     2785.01     2872.92     14.56 o
   2   5   0     1144.36     1218.58      3.10 o
   3   5   0     1814.60     1832.89      3.57 o
   4   5   0       79.90       91.90      0.30 o
   5   5   0      212.76      221.59      0.58 o
   6   5   0       88.06       92.38      0.46 o
   7   5   0      188.12      185.28      0.72 o
   8   5   0       13.71       12.96      0.44 o
   9   5   0        2.18        2.18      1.71 o
   0   6   0        3.07        3.33      0.11 o
   1   6   0     1189.94     1183.21      2.01 o
   2   6   0      251.61      307.11      0.56 o
   3   6   0     1045.54     1134.87      1.47 o
   4   6   0      109.23      109.59      0.32 o
   5   6   0      263.50      261.53      0.61 o
   6   6   0       60.84       53.96      0.39 o
   7   6   0      102.71      104.35      0.55 o
   8   6   0       31.97       33.28      0.52 o
   9   6   0       17.15       20.98      2.86 o
   1   7   0      447.23      495.60      0.69 o
   2   7   0      838.82      765.21      0.94 o
   3   7   0        9.64       13.12      0.41 o
   4   7   0       32.87       31.12      0.29 o
   5   7   0      314.89      311.45      0.89 o
   6   7   0      158.38      154.04      0.70 o
   7   7   0        1.58        1.21      0.34 o
   8   7   0       40.33       38.28      0.55 o
   0   8   0     5523.83     5444.91     23.04 o
   1   8   0      872.13      976.89      1.12 o
   2   8   0      665.42      693.73      0.78 o
   3   8   0       44.04       47.86      0.23 o
   4   8   0     3129.41     3085.87      7.71 o
   5   8   0       47.85       45.47      0.34 o
   6   8   0       63.73       60.00      0.43 o
   7   8   0        2.74        3.94      0.37 o
   8   8   0      151.23      159.04      1.14 o
   1   9   0     1002.49     1049.63      1.22 o
   2   9   0     1109.36     1121.04      1.31 o
   3   9   0      709.05      735.31      1.01 o
   4   9   0      165.09      166.72      0.66 o
   5   9   0      289.35      292.95      1.06 o
   6   9   0      391.27      394.19      1.38 o
   7   9   0      188.83      196.40      1.07 o
   8   9   0        9.23       10.71      0.49 o
   0  10   0      503.39      564.46      0.98 o
   1  10   0     1780.95     1850.83      2.48 o
   2  10   0        5.95        7.43      0.14 o
   3  10   0      425.48      397.47      0.84 o
   4  10   0      208.52      215.51      0.65 o
   5  10   0      148.24      161.46      0.53 o
   6  10   0        5.55        7.52      0.34 o
   7  10   0      116.36      114.41      0.66 o
   8  10   0       10.85       10.83      0.46 o
   1  11   0      536.34      566.27      0.89 o
   2  11   0      207.60      197.78      0.38 o
   3  11   0       88.66       98.24      0.35 o
   4  11   0       70.00       70.78      0.35 o
   5  11   0      281.86      265.39      0.83 o
   6  11   0       17.96       14.53      0.35 o
   7  11   0        0.23        1.81      0.38 o
   8  11   0       23.94       24.98      0.52 o
   0  12   0        0.16        0.37      0.19 o
   1  12   0      543.47      546.77      0.73 o
   2  12   0        1.18        0.96      0.14 o
   3  12   0       47.57       39.55      0.26 o
   4  12   0       37.77       27.37      0.29 o
   5  12   0        1.69        1.94      0.30 o
   6  12   0       32.30       32.72      0.41 o
   7  12   0       97.72      102.14      0.65 o
   8  12   0        5.03        5.55      1.23 o
   1  13   0      281.82      285.44      0.67 o
   2  13   0       29.58       24.05      0.22 o
   3  13   0      142.45      162.95      0.49 o
   4  13   0       44.34       49.01      0.36 o
   5  13   0      190.44      188.74      0.73 o
   6  13   0       11.66        9.79      0.34 o
   7  13   0       94.20      100.83      0.76 o
   8  13   0       69.97       70.68      2.78 o
   0  14   0     1203.17     1167.15      3.21 o
   1  14   0      207.54      213.38      0.60 o
   2  14   0        2.28        1.73      0.17 o
   3  14   0       55.71       57.11      0.37 o
   4  14   0      498.22      489.13      1.52 o
   5  14   0       20.36       21.16      0.35 o
   6  14   0        3.05        3.14      0.36 o
   7  14   0       26.40       24.69      0.50 o
   1  15   0      187.73      191.98      0.56 o
   2  15   0     1441.11     1405.08      2.83 o
   3  15   0       75.62       67.02      0.40 o
   4  15   0       10.87        9.45      0.30 o
   5  15   0       53.58       56.79      0.43 o
   6  15   0      225.26      226.55      1.29 o
   7  15   0        2.24        2.12      0.44 o
   0  16   0      777.36      760.58      2.54 o
   1  16   0      369.90      357.57      0.77 o
   2  16   0        1.88        6.83      0.32 o
   3  16   0       10.70        8.02      0.26 o
   4  16   0      233.91      231.12      0.83 o
   5  16   0        0.95        2.42      0.32 o
   6  16   0       47.23       43.59      0.53 o
   7  16   0       20.35       21.99      0.96 o
   1  17   0      298.74      305.22      0.90 o
   2  17   0      249.63      229.86      0.63 o
   3  17   0      158.04      158.13      0.64 o
   4  17   0        0.20        0.90      0.30 o
   5  17   0      116.05      114.38      0.68 o
   6  17   0       15.13       13.64      0.44 o
   7  17   0        8.39        9.38      2.60 o
   0  18   0       51.93       52.80      0.47 o
   1  18   0      104.96      108.53      0.48 o
   2  18   0       15.96       17.23      0.28 o
   3  18   0      210.07      203.24      0.71 o
   4  18   0       43.90       42.24      0.41 o
   5  18   0       27.77       30.79      0.44 o
   6  18   0        4.90        5.55      0.44 o
   1  19   0       12.51       12.97      0.28 o
   2  19   0        0.33        0.43      0.27 o
   3  19   0       26.61       25.56      0.36 o
   4  19   0       23.50       20.45      0.39 o
   5  19   0       88.41       85.58      0.61 o
   6  19   0        6.33        6.91      1.02 o
   0  20   0       67.76       59.62      0.59 o
   1  20   0       42.09       42.51      0.37 o
   2  20   0        2.03        1.43      0.29 o
   3  20   0      182.11      182.49      0.76 o
   4  20   0       40.09       37.96      0.45 o
   5  20   0      103.90      116.87      0.72 o
   1  21   0       89.79       83.90      0.48 o
   2  21   0        8.76        9.27      0.35 o
   3  21   0       67.68       71.68      0.52 o
   4  21   0        2.70        2.32      0.39 o
   5  21   0       25.44       21.59      1.02 o
   0  22   0      296.99      315.10      1.70 o
   1  22   0        8.72        9.27      0.37 o
   2  22   0        6.29        7.66      0.39 o
   3  22   0        2.31        2.83      0.36 o
   4  22   0       86.48       94.56      1.17 o
   1  23   0        8.38        8.24      0.38 o
   2  23   0      371.64      392.20      1.72 o
   3  23   0        1.23        2.07      0.70 o
   0  24   0        0.87        1.00      0.58 o
   1  24   0        0.16        1.24      0.42 o
   2  24   0       14.77       19.40      1.05 o
   1  25   0       66.78       64.26      3.87 o
  -9   1   1        0.68        1.02      0.58 o
  -8   1   1        7.45        6.51      0.41 o
  -7   1   1        9.81        8.85      0.32 o
  -6   1   1      283.02      284.46      0.65 o
  -5   1   1      267.11      273.98      0.74 o
  -4   1   1        5.66        6.59      0.14 o
  -3   1   1      231.30      243.37      0.34 o
  -2   1   1     6151.46     6171.18     49.30 o
  -1   1   1       48.11       31.53      0.14 o
   0   1   1       83.90       74.20      0.30 o
   1   1   1       41.33       51.65      0.24 o
   3   1   1        0.14        2.97      0.11 o
   4   1   1        4.28        5.35      0.16 o
   5   1   1       47.99       51.82      0.35 o
   6   1   1      328.35      342.99      0.88 o
   7   1   1       17.53       13.97      0.35 o
   8   1   1       21.75       18.87      0.43 o
   9   1   1        0.71        1.08      1.78 o
  -9   2   1       56.72       54.79      0.62 o
  -8   2   1       51.79       48.25      0.52 o
  -7   2   1        6.35        6.45      0.32 o
  -6   2   1       50.67       42.13      0.34 o
  -5   2   1        5.88        6.21      0.20 o
  -4   2   1      619.39      595.30      0.85 o
  -3   2   1      974.16      959.39      1.29 o
  -2   2   1      474.85      460.05      0.77 o
  -1   2   1        8.55       12.81      0.11 o
   0   2   1      606.74      503.33      1.06 o
   1   2   1      478.27      516.18      1.05 o
   2   2   1     1192.98     1214.61      3.37 o
   3   2   1       97.28      125.01      0.36 o
   4   2   1      751.39      718.94      1.29 o
   5   2   1      177.63      180.76      0.52 o
   6   2   1       10.32        7.04      0.26 o
   7   2   1       10.74       11.21      0.35 o
   8   2   1        2.39        2.43      0.37 o
   9   2   1        3.85        6.13      1.37 o
  -9   3   1       64.72       71.45      0.64 o
  -8   3   1       40.61       35.91      0.50 o
  -7   3   1       20.03       18.82      0.38 o
  -6   3   1        7.98        8.65      0.26 o
  -5   3   1      403.76      410.81      0.94 o
  -4   3   1      131.79      119.62      0.32 o
  -3   3   1     1392.83     1388.87      2.11 o
  -2   3   1        3.14        2.44      0.12 o
  -1   3   1     3920.79     3922.68     20.03 o
   0   3   1      560.27      623.52      1.12 o
   1   3   1     4009.66     3974.04     13.69 o
   2   3   1       27.62       30.91      0.22 o
   3   3   1      289.74      317.19      0.51 o
   4   3   1      147.26      152.91      0.37 o
   5   3   1     1281.33     1225.65      2.02 o
   6   3   1        1.99        0.77      0.26 o
   7   3   1        0.07        1.79      0.32 o
   8   3   1       33.88       33.78      0.47 o
   9   3   1      166.21      186.20      3.04 o
  -9   4   1       60.84       63.51      0.74 o
  -8   4   1        0.06        0.23      0.48 o
  -7   4   1       64.08       62.50      0.48 o
  -6   4   1     1117.16     1097.49      2.28 o
  -5   4   1     1484.74     1497.95      2.82 o
  -4   4   1       25.52       31.51      0.24 o
  -3   4   1      546.33      513.62      0.86 o
   0   4   1       73.64       88.39      0.24 o
   1   4   1      859.28      946.80      1.79 o
   2   4   1     1473.81     1444.23      3.05 o
   3   4   1     4638.33     4391.96     23.51 o
   4   4   1      222.46      231.32      0.49 o
   5   4   1       25.83       30.71      0.61 o
   6   4   1       46.82       53.66      0.50 o
   7   4   1      640.01      636.16      1.94 o
   8   4   1        6.17        7.80      0.41 o
   9   4   1        0.31        3.25      2.70 o
  -9   5   1        4.48        6.02      0.51 o
  -8   5   1       80.77       79.57      0.66 o
  -7   5   1      218.83      228.45      1.01 o
  -6   5   1      179.07      182.01      0.55 o
  -5   5   1      289.32      298.88      0.72 o
  -4   5   1      449.42      450.08      0.79 o
  -3   5   1     1040.66     1024.03      2.03 o
  -2   5   1      666.81      671.11      1.01 o
  -1   5   1        0.59        2.89      0.11 o
   0   5   1     2307.65     2416.43      6.54 o
   2   5   1      606.36      628.81      1.10 o
   3   5   1        0.08        1.43      0.12 o
   4   5   1      645.10      648.75      1.26 o
   5   5   1     1347.55     1341.79      3.14 o
   6   5   1      167.59      166.58      0.65 o
   7   5   1        0.25        2.56      0.34 o
   8   5   1       19.38       20.22      0.46 o
   9   5   1       83.77       88.17      7.09 o
  -9   6   1        3.79        3.80      1.44 o
  -8   6   1      122.81      128.34      0.77 o
  -7   6   1       55.60       54.10      0.46 o
  -6   6   1       19.24       16.67      0.29 o
  -5   6   1       43.90       48.43      0.36 o
  -4   6   1      337.13      330.25      0.73 o
  -3   6   1      172.37      159.10      0.36 o
  -2   6   1      391.52      412.10      0.68 o
  -1   6   1      681.08      698.07      0.95 o
   0   6   1     4295.70     4448.77     12.90 o
   1   6   1     2554.52     2590.42      6.94 o
   2   6   1       13.83       17.89      0.16 o
   3   6   1        6.98       11.94      0.22 o
   4   6   1      144.87      146.31      0.45 o
   5   6   1      171.15      167.52      0.52 o
   6   6   1      244.42      241.25      0.94 o
   7   6   1       10.01        8.51      0.37 o
   8   6   1       71.39       70.21      0.59 o
   9   6   1       69.53       81.26      2.86 o
  -9   7   1        3.60        4.05      2.04 o
  -8   7   1       15.58       15.12      0.46 o
  -7   7   1        0.11        1.11      0.38 o
  -6   7   1       82.58       75.59      0.44 o
  -5   7   1      112.58      113.15      0.39 o
  -4   7   1        0.01        1.24      0.14 o
  -3   7   1       18.37       12.45      0.15 o
  -2   7   1     1384.68     1403.20      2.71 o
  -1   7   1      743.25      756.31      1.05 o
   0   7   1      151.33      143.64      0.38 o
   1   7   1      324.66      334.41      0.59 o
   2   7   1      451.76      416.90      0.95 o
   3   7   1      208.52      207.03      0.56 o
   4   7   1        0.62        1.11      0.18 o
   5   7   1      207.67      197.11      0.53 o
   6   7   1       25.45       22.08      0.34 o
   7   7   1       55.15       55.56      0.49 o
   8   7   1        3.52        3.27      0.41 o
  -8   8   1        2.99        2.48      0.44 o
  -7   8   1      119.82      128.88      0.83 o
  -6   8   1      104.28       98.82      0.49 o
  -5   8   1       17.19       15.88      0.24 o
  -4   8   1        0.04        1.09      0.17 o
  -3   8   1      670.41      724.86      0.99 o
  -2   8   1      310.86      338.78      0.65 o
  -1   8   1       52.02       62.02      0.18 o
   0   8   1        0.92        5.20      0.11 o
   1   8   1      123.54      121.68      0.25 o
   2   8   1        3.16        2.94      0.11 o
   3   8   1      176.90      194.80      0.52 o
   4   8   1        9.25        8.01      0.20 o
   5   8   1      105.42      107.17      0.50 o
   6   8   1       11.05       12.90      0.34 o
   7   8   1        5.03        5.64      0.37 o
   8   8   1        0.53        1.71      0.43 o
  -8   9   1        0.22        1.22      0.48 o
  -7   9   1       45.52       43.14      0.47 o
  -6   9   1      228.10      230.93      0.85 o
  -5   9   1       21.33       26.12      0.27 o
  -4   9   1        0.44        0.85      0.20 o
  -3   9   1       23.96       20.43      0.19 o
  -2   9   1     1635.33     1673.86      2.66 o
  -1   9   1      205.34      184.49      0.33 o
   0   9   1      113.20      118.88      0.35 o
   1   9   1      269.05      315.04      0.57 o
   2   9   1     2150.96     2227.75      3.24 o
   3   9   1       17.72       18.64      0.18 o
   4   9   1      189.87      192.50      0.66 o
   5   9   1       52.03       49.22      0.35 o
   6   9   1      569.64      579.97      2.05 o
   7   9   1        3.31        3.02      0.38 o
   8   9   1       16.65       15.86      0.49 o
  -8  10   1       46.29       46.59      0.57 o
  -7  10   1        8.59        9.25      0.39 o
  -6  10   1       31.93       31.14      0.38 o
  -5  10   1      411.76      414.57      1.11 o
  -4  10   1        6.46        9.60      0.21 o
  -3  10   1       20.59       22.59      0.21 o
  -2  10   1      545.02      550.34      0.76 o
  -1  10   1      231.15      218.68      0.39 o
   0  10   1      183.94      172.87      0.37 o
   1  10   1       87.51       96.01      0.27 o
   2  10   1       55.40       48.46      0.24 o
   3  10   1      454.43      439.79      0.73 o
   4  10   1        5.66        7.25      0.23 o
   5  10   1       55.62       55.42      0.40 o
   6  10   1       55.41       51.79      0.45 o
   7  10   1        1.61        2.52      0.40 o
   8  10   1       36.84       36.24      0.56 o
  -8  11   1        2.89        4.56      0.47 o
  -7  11   1       28.70       26.20      0.44 o
  -6  11   1       96.82       94.94      0.52 o
  -5  11   1      366.34      354.73      1.08 o
  -4  11   1      213.14      214.59      0.76 o
  -3  11   1      700.59      676.18      0.95 o
  -2  11   1      180.62      185.23      0.43 o
  -1  11   1     1446.35     1430.03      2.09 o
   0  11   1       23.94       17.08      0.19 o
   1  11   1     1459.75     1430.43      2.34 o
   2  11   1      454.41      464.73      0.83 o
   3  11   1      514.27      487.39      1.04 o
   4  11   1       15.73       14.16      0.25 o
   5  11   1      441.51      428.66      1.68 o
   6  11   1       84.81       81.51      0.51 o
   7  11   1        0.31        2.27      0.42 o
   8  11   1       15.91       13.06      1.10 o
  -8  12   1        2.99        3.78      0.60 o
  -7  12   1      128.58      128.37      0.68 o
  -6  12   1       90.64       92.42      0.61 o
  -5  12   1      258.96      254.00      0.95 o
  -4  12   1       82.85       72.31      0.39 o
  -3  12   1      715.70      711.00      1.27 o
  -2  12   1      321.31      328.06      0.67 o
  -1  12   1     1077.35     1068.55      1.45 o
   0  12   1      428.57      401.23      0.68 o
   1  12   1      336.10      328.97      0.61 o
   2  12   1      279.02      260.13      0.49 o
   3  12   1     1521.21     1503.73      2.42 o
   4  12   1       67.79       58.05      0.35 o
   5  12   1      102.00       98.69      0.50 o
   6  12   1       11.77       10.27      0.34 o
   7  12   1      205.83      212.33      1.06 o
   8  12   1        0.63        0.03      3.08 o
  -8  13   1       44.10       47.46      1.30 o
  -7  13   1       70.55       70.00      0.58 o
  -6  13   1      100.68      106.84      0.57 o
  -5  13   1        1.58        2.63      0.29 o
  -4  13   1      172.66      168.99      0.63 o
  -3  13   1      520.25      497.24      1.12 o
  -2  13   1      173.64      180.83      0.52 o
  -1  13   1        0.01        2.13      0.15 o
   0  13   1      457.59      464.37      0.78 o
   1  13   1      535.15      524.97      0.87 o
   2  13   1      193.79      206.00      0.53 o
   3  13   1       13.77       15.91      0.23 o
   4  13   1      151.58      138.11      0.51 o
   5  13   1      166.59      168.56      0.75 o
   6  13   1       38.66       44.10      0.44 o
   7  13   1        5.87        6.79      0.45 o
  -7  14   1        0.19        1.40      0.45 o
  -6  14   1        2.48        1.84      0.35 o
  -5  14   1        1.04        0.82      0.30 o
  -4  14   1      582.54      567.22      1.63 o
  -3  14   1      158.81      179.15      0.52 o
  -2  14   1       22.34       20.27      0.38 o
  -1  14   1      136.94      128.96      0.40 o
   0  14   1      720.36      730.60      1.21 o
   1  14   1        2.21        3.06      0.17 o
   2  14   1      179.89      172.06      0.44 o
   3  14   1       36.75       35.78      0.32 o
   4  14   1      423.68      423.64      1.21 o
   5  14   1      198.64      206.20      0.83 o
   6  14   1      102.27       95.40      0.57 o
   7  14   1       18.87       19.64      0.50 o
  -7  15   1       13.37       12.46      0.46 o
  -6  15   1       29.43       27.29      0.44 o
  -5  15   1        6.61        5.45      0.31 o
  -4  15   1       55.55       46.43      0.38 o
  -3  15   1        2.30        1.36      0.23 o
  -2  15   1       28.24       24.82      0.25 o
  -1  15   1      144.32      149.16      0.40 o
   0  15   1       39.31       43.41      0.27 o
   1  15   1       69.30       73.88      0.31 o
   2  15   1       16.68       11.33      0.22 o
   3  15   1      141.58      128.10      0.46 o
   4  15   1       63.08       53.59      0.40 o
   5  15   1       30.88       27.35      0.38 o
   6  15   1        7.07        8.37      0.39 o
   7  15   1        6.00        5.79      0.64 o
  -7  16   1       67.81       74.14      1.37 o
  -6  16   1       24.37       25.47      0.46 o
  -5  16   1        1.72        2.09      0.32 o
  -4  16   1       53.50       53.29      0.40 o
  -3  16   1      262.82      266.31      0.83 o
  -2  16   1       43.09       48.45      0.31 o
  -1  16   1      118.95      121.33      0.38 o
   0  16   1      199.62      197.72      0.59 o
   1  16   1      432.24      428.58      1.04 o
   2  16   1        0.01        0.74      0.24 o
   3  16   1       22.91       22.50      0.30 o
   4  16   1       97.67      102.29      0.50 o
   5  16   1       36.55       35.61      0.41 o
   6  16   1        0.27        1.68      0.41 o
   7  16   1        5.87        5.47      1.94 o
  -7  17   1        2.02        1.77      1.55 o
  -6  17   1       92.02       93.95      0.62 o
  -5  17   1       61.57       60.60      0.52 o
  -4  17   1        0.54        1.21      0.30 o
  -3  17   1        0.18        0.80      0.28 o
  -2  17   1      275.16      274.94      0.81 o
  -1  17   1      227.77      226.85      0.58 o
   0  17   1       43.70       40.84      0.29 o
   1  17   1        1.58        4.73      0.23 o
   2  17   1      497.57      513.86      1.11 o
   3  17   1      107.62      104.96      0.50 o
   4  17   1       31.66       24.46      0.37 o
   5  17   1       20.30       19.99      0.41 o
   6  17   1      163.70      170.95      1.05 o
  -6  18   1      139.05      151.26      1.03 o
  -5  18   1       68.65       63.79      0.52 o
  -4  18   1       60.60       57.39      0.43 o
  -3  18   1        0.71        1.32      0.28 o
  -2  18   1       94.81       99.75      0.43 o
  -1  18   1      565.01      558.91      1.35 o
   0  18   1       58.57       55.93      0.43 o
   1  18   1      112.60      104.11      0.51 o
   2  18   1       43.02       41.37      0.35 o
   3  18   1      102.51      104.36      0.56 o
   4  18   1       45.89       44.40      0.43 o
   5  18   1        2.94        4.91      0.37 o
   6  18   1        0.03        1.76      0.83 o
  -6  19   1        0.02        0.69      1.83 o
  -5  19   1      108.87      111.20      0.66 o
  -4  19   1       83.76       90.94      0.61 o
  -3  19   1      150.49      150.97      0.60 o
  -2  19   1      116.19      111.17      0.48 o
  -1  19   1      152.98      156.85      0.59 o
   0  19   1       91.85       85.86      0.42 o
   1  19   1      357.71      351.80      1.21 o
   2  19   1      111.39       99.54      0.47 o
   3  19   1       19.09       21.78      0.35 o
   4  19   1        1.46        0.69      0.35 o
   5  19   1      235.37      247.08      1.27 o
   6  19   1       22.01       21.38      2.66 o
  -5  20   1        2.29        2.94      0.46 o
  -4  20   1        3.30        3.02      0.36 o
  -3  20   1      112.25      105.56      0.57 o
  -2  20   1        0.80        2.44      0.29 o
  -1  20   1       48.43       43.92      0.37 o
   0  20   1       15.53       14.60      0.31 o
   1  20   1       33.93       31.76      0.37 o
   2  20   1        8.51        9.29      0.34 o
   3  20   1      152.28      153.47      0.81 o
   4  20   1        0.09        0.44      0.44 o
   5  20   1        1.75        3.28      0.59 o
  -5  21   1       32.84       31.44      1.44 o
  -4  21   1       57.37       57.23      0.53 o
  -3  21   1        2.55        2.45      0.36 o
  -2  21   1      213.42      221.24      1.06 o
  -1  21   1       72.89       73.76      0.51 o
   0  21   1        4.36        5.50      0.31 o
   1  21   1        1.08        1.68      0.33 o
   2  21   1       98.92      100.04      0.54 o
   3  21   1       62.66       66.91      0.55 o
   4  21   1        0.48        1.51      0.42 o
   5  21   1        6.50        3.76      1.91 o
  -4  22   1      139.22      146.00      1.69 o
  -3  22   1        7.30        5.65      0.38 o
  -2  22   1        0.23        1.57      0.40 o
  -1  22   1       29.35       29.67      0.42 o
   0  22   1      426.42      447.86      2.04 o
   1  22   1      148.29      150.62      0.80 o
   2  22   1        1.54        1.42      0.37 o
   3  22   1        6.51        5.81      0.40 o
   4  22   1      128.33      135.26      2.28 o
  -3  23   1        8.78        9.26      0.56 o
  -2  23   1        1.45        2.34      0.41 o
  -1  23   1       28.75       30.36      0.43 o
   0  23   1        0.07        5.28      0.38 o
   1  23   1        4.11        5.95      0.36 o
   2  23   1        3.54        4.74      0.38 o
   3  23   1       32.76       30.00      1.19 o
  -2  24   1        3.59        3.61      1.20 o
  -1  24   1        1.89        2.10      0.49 o
   0  24   1       22.32       20.50      0.45 o
   1  24   1       12.28       11.85      0.57 o
   2  24   1       13.53       13.23      1.06 o
   0  25   1        2.31        3.22      1.57 o
  -9   0   2        2.25        0.95      0.64 o
  -8   0   2       11.37       13.22      0.64 o
  -7   0   2      963.43      968.11      4.58 o
  -6   0   2       44.18       43.80      0.47 o
  -5   0   2      224.13      223.41      0.68 o
  -4   0   2      903.14      939.74      1.63 o
  -3   0   2     4024.59     4012.68      8.69 o
  -2   0   2     2329.06     2290.89      3.65 o
  -1   0   2       37.09       31.73      0.27 o
   2   0   2       74.51       69.49      0.32 o
   3   0   2       22.14       27.26      0.43 o
   4   0   2      592.86      607.55      2.23 o
   5   0   2      857.09      834.61      1.98 o
   6   0   2      784.78      734.62      2.22 o
   7   0   2        0.07        1.65      0.52 o
   8   0   2      155.75      155.75      1.04 o
   9   0   2       96.68      104.51      4.24 o
  -9   1   2       66.28       67.29      0.67 o
  -8   1   2       37.94       34.75      0.49 o
  -7   1   2      134.69      140.88      0.69 o
  -6   1   2       78.42       78.07      0.40 o
  -5   1   2      742.76      747.36      1.66 o
  -4   1   2      603.84      589.58      0.80 o
  -3   1   2        1.69        3.81      0.15 o
  -2   1   2      676.73      690.07      0.85 o
   0   1   2     1864.42     2007.81      4.27 o
   1   1   2      217.78      213.24      0.47 o
   2   1   2       78.11       75.43      0.27 o
   3   1   2     2780.17     2781.86      4.73 o
   4   1   2      770.40      741.19      1.13 o
   5   1   2        0.11        0.76      0.22 o
   6   1   2        5.29        6.08      0.27 o
   7   1   2      231.19      239.25      1.23 o
   8   1   2       49.53       50.97      0.54 o
  -9   2   2        4.10        5.04      0.46 o
  -8   2   2        1.16        1.69      0.39 o
  -7   2   2       31.21       32.83      0.40 o
  -6   2   2       55.72       53.12      0.35 o
  -5   2   2        7.62        6.53      0.19 o
  -4   2   2       10.24        7.48      0.27 o
  -3   2   2      112.54       99.07      0.33 o
  -2   2   2       25.95       27.94      0.14 o
  -1   2   2        4.82        9.68      0.15 o
   0   2   2       52.03       68.10      0.23 o
   1   2   2        8.33       10.43      0.11 o
   2   2   2      135.82      120.38      0.28 o
   3   2   2      562.80      535.18      0.79 o
   4   2   2      109.57      102.82      0.42 o
   5   2   2        1.81        3.07      0.22 o
   6   2   2       30.39       29.88      0.33 o
   7   2   2      102.27       98.75      0.67 o
   8   2   2       27.87       26.16      0.47 o
  -9   3   2       23.97       24.29      0.51 o
  -8   3   2       77.47       76.97      0.56 o
  -7   3   2        1.16        0.92      0.42 o
  -6   3   2        2.52        2.67      0.24 o
  -5   3   2       22.23       16.59      0.27 o
  -4   3   2      458.04      453.74      0.71 o
  -3   3   2     1182.23     1208.73      1.82 o
  -2   3   2      169.88      180.55      0.37 o
  -1   3   2     1532.55     1595.06      2.76 o
   0   3   2      218.48      219.35      0.41 o
   1   3   2      908.06      920.01      1.80 o
   2   3   2        0.37        2.46      0.09 o
   3   3   2      104.09      113.15      0.34 o
   4   3   2        2.69        4.18      0.19 o
   5   3   2      339.89      322.01      0.73 o
   6   3   2       98.66       89.59      0.49 o
   7   3   2        3.74        2.82      0.35 o
   8   3   2        2.56        2.78      0.41 o
  -9   4   2       14.28       14.34      0.47 o
  -8   4   2       41.13       40.54      0.49 o
  -7   4   2       28.92       24.80      0.39 o
  -6   4   2        8.87        8.84      0.28 o
  -5   4   2       48.18       45.43      0.28 o
  -4   4   2      548.96      573.03      0.97 o
  -3   4   2      396.24      401.82      0.77 o
  -2   4   2       86.06       90.56      0.24 o
  -1   4   2      205.93      201.94      0.31 o
   0   4   2      214.85      214.73      0.42 o
   1   4   2      186.49      191.22      0.43 o
   2   4   2       77.14       90.71      0.24 o
   3   4   2        6.90       10.41      0.24 o
   4   4   2      370.45      387.23      0.73 o
   5   4   2       58.55       63.46      0.34 o
   6   4   2      135.46      126.46      0.60 o
   7   4   2        2.74        4.63      0.47 o
   8   4   2        7.56        5.26      0.46 o
  -9   5   2        1.94        1.57      0.49 o
  -8   5   2       62.31       66.63      0.56 o
  -7   5   2      223.19      214.68      0.91 o
  -6   5   2      166.88      169.82      0.59 o
  -5   5   2       54.29       52.71      0.31 o
  -4   5   2     1247.67     1270.48      1.54 o
  -3   5   2     1353.92     1407.55      1.98 o
  -2   5   2      795.22      784.85      1.51 o
  -1   5   2      289.20      284.66      0.51 o
   0   5   2     2092.13     2190.14      3.52 o
   1   5   2     2668.82     2724.73      6.14 o
   2   5   2     1327.04     1340.59      1.90 o
   3   5   2      370.32      373.61      0.72 o
   4   5   2      477.34      460.72      1.07 o
   5   5   2      211.66      223.70      0.61 o
   6   5   2       94.51       96.17      0.49 o
   7   5   2       11.21       10.41      0.40 o
   8   5   2       10.99       12.36      0.46 o
  -9   6   2       26.41       25.80      0.95 o
  -8   6   2        2.69        3.92      0.42 o
  -7   6   2       13.26       13.97      0.38 o
  -6   6   2        0.09        1.65      0.28 o
  -5   6   2       89.53       87.99      0.41 o
  -4   6   2       36.34       36.20      0.28 o
  -3   6   2      180.80      201.63      0.45 o
  -2   6   2      162.90      141.45      0.32 o
  -1   6   2      717.83      674.43      1.26 o
   0   6   2       10.21        5.95      0.10 o
   1   6   2      459.81      485.03      0.81 o
   2   6   2     1021.05      999.28      1.32 o
   3   6   2      796.19      808.41      1.35 o
   4   6   2       92.29       91.74      0.34 o
   5   6   2      115.38      113.51      0.42 o
   6   6   2      136.80      130.51      0.62 o
   7   6   2       66.26       67.49      0.54 o
   8   6   2       13.44       18.13      0.48 o
  -9   7   2       32.48       34.98      1.42 o
  -8   7   2        2.16        2.34      0.42 o
  -7   7   2       72.75       71.63      0.53 o
  -6   7   2       93.22       94.67      0.51 o
  -5   7   2      830.51      833.63      1.93 o
  -4   7   2       79.70       84.81      0.32 o
  -3   7   2      542.48      569.73      0.95 o
  -2   7   2      373.76      376.20      0.78 o
  -1   7   2     1029.39      981.28      1.31 o
   0   7   2      755.02      728.59      1.15 o
   1   7   2      226.62      279.52      0.66 o
   2   7   2      239.97      218.97      0.48 o
   3   7   2     1119.08     1093.37      1.99 o
   4   7   2      478.02      463.57      1.11 o
   5   7   2       83.42       76.01      0.45 o
   6   7   2        8.15        9.12      0.32 o
   7   7   2      154.32      166.45      0.98 o
   8   7   2      161.63      169.86      1.34 o
  -9   8   2       48.52       50.91      2.50 o
  -8   8   2        2.31        3.13      0.43 o
  -7   8   2      219.16      218.07      1.04 o
  -6   8   2        9.93        9.70      0.29 o
  -5   8   2       94.09       94.93      0.48 o
  -4   8   2      482.60      478.76      1.26 o
  -3   8   2     2005.51     2055.22      2.95 o
  -2   8   2       62.63       60.70      0.27 o
  -1   8   2      455.92      458.95      0.77 o
   0   8   2      597.78      598.21      0.90 o
   1   8   2     1144.30     1102.99      1.20 o
   2   8   2     1712.46     1768.82      2.61 o
   3   8   2       70.58       64.98      0.26 o
   4   8   2      829.16      812.26      1.77 o
   5   8   2      497.24      492.78      1.21 o
   6   8   2      284.19      274.34      1.04 o
   7   8   2        0.02        1.62      0.40 o
   8   8   2       18.78       18.88      0.54 o
  -8   9   2       33.08       34.30      0.54 o
  -7   9   2      119.51      125.30      0.93 o
  -6   9   2        3.02        3.94      0.29 o
  -5   9   2      159.81      151.11      0.58 o
  -4   9   2      134.14      124.26      0.41 o
  -3   9   2      522.79      513.85      1.00 o
  -2   9   2      236.41      249.43      0.50 o
  -1   9   2      500.66      500.19      0.63 o
   0   9   2     2503.88     2587.15      4.06 o
   1   9   2      347.44      339.22      0.61 o
   2   9   2        1.70        5.64      0.38 o
   3   9   2      295.27      271.88      0.71 o
   4   9   2      749.92      757.84      1.86 o
   5   9   2       75.96       79.32      0.44 o
   6   9   2        1.95        2.75      0.31 o
   7   9   2       13.10       12.76      0.45 o
   8   9   2       93.80       96.44      0.95 o
  -8  10   2       28.89       27.17      0.52 o
  -7  10   2        2.75        2.98      0.37 o
  -6  10   2      199.58      195.91      0.66 o
  -5  10   2      248.69      246.35      0.67 o
  -4  10   2      290.60      307.91      0.91 o
  -3  10   2       90.04       83.09      0.39 o
  -2  10   2      456.42      442.80      0.64 o
  -1  10   2      520.52      538.77      0.77 o
   0  10   2     1490.94     1541.72      2.36 o
   1  10   2      227.82      226.01      0.49 o
   2  10   2      337.08      349.03      0.70 o
   3  10   2       17.09       17.04      0.23 o
   4  10   2     1104.87     1109.19      2.43 o
   5  10   2       35.58       30.25      0.35 o
   6  10   2      126.39      134.08      0.71 o
   7  10   2       14.21       11.34      0.45 o
   8  10   2      116.92      120.21      2.73 o
  -8  11   2        2.40        3.58      0.47 o
  -7  11   2       10.12        9.77      0.39 o
  -6  11   2       19.55       18.58      0.36 o
  -5  11   2      271.28      250.59      0.75 o
  -4  11   2        1.94        2.78      0.21 o
  -3  11   2        4.78        5.36      0.17 o
  -2  11   2      175.22      180.09      0.53 o
  -1  11   2      431.64      438.85      0.70 o
   0  11   2        7.23        8.01      0.15 o
   1  11   2      128.40      137.22      0.33 o
   2  11   2      238.77      225.99      0.47 o
   3  11   2      303.35      305.68      0.75 o
   4  11   2       16.28       18.26      0.30 o
   5  11   2       10.62        7.72      0.30 o
   6  11   2       26.33       23.98      0.40 o
   7  11   2        5.58        5.59      0.44 o
  -8  12   2       85.88       94.39      0.76 o
  -7  12   2        0.16        1.37      0.39 o
  -6  12   2       19.47       19.36      0.38 o
  -5  12   2       77.11       80.68      0.51 o
  -4  12   2       59.78       67.23      0.35 o
  -3  12   2        0.31        1.20      0.18 o
  -2  12   2       36.23       36.80      0.22 o
  -1  12   2       12.26       11.29      0.16 o
   0  12   2      226.98      214.87      0.53 o
   1  12   2      154.10      155.41      0.42 o
   2  12   2        0.33        0.65      0.19 o
   3  12   2        3.17        5.25      0.21 o
   4  12   2       19.75       18.74      0.30 o
   5  12   2       10.87        9.24      0.33 o
   6  12   2        0.03        0.52      0.40 o
   7  12   2      113.12      113.95      0.86 o
  -8  13   2      106.57      112.79      3.20 o
  -7  13   2        6.04        7.25      0.40 o
  -6  13   2       14.32       15.42      0.38 o
  -5  13   2        9.50        7.31      0.31 o
  -4  13   2      238.41      235.45      0.69 o
  -3  13   2       52.36       55.58      0.32 o
  -2  13   2      610.58      609.46      1.15 o
  -1  13   2       60.90       59.01      0.26 o
   0  13   2      818.39      834.81      1.76 o
   1  13   2      292.22      291.12      0.64 o
   2  13   2      237.71      227.00      0.61 o
   3  13   2       33.29       25.06      0.27 o
   4  13   2       60.63       56.49      0.41 o
   5  13   2      223.16      221.69      0.94 o
   6  13   2       70.74       70.73      0.54 o
   7  13   2        2.10        2.62      0.44 o
  -7  14   2       54.85       56.86      0.57 o
  -6  14   2      104.82       99.40      0.63 o
  -5  14   2       19.55       17.73      0.35 o
  -4  14   2      105.30       95.08      0.42 o
  -3  14   2      201.96      198.73      0.62 o
  -2  14   2      172.74      166.15      0.48 o
  -1  14   2      165.34      166.68      0.43 o
   0  14   2      204.02      192.97      0.49 o
   1  14   2       99.49       95.54      0.39 o
   2  14   2      130.70      142.40      0.46 o
   3  14   2       90.13       94.09      0.41 o
   4  14   2       77.71       78.31      0.46 o
   5  14   2       63.89       58.77      0.46 o
   6  14   2       53.54       55.50      0.54 o
   7  14   2       60.87       57.70      0.88 o
  -7  15   2       15.66       16.52      0.50 o
  -6  15   2      116.94      114.46      0.72 o
  -5  15   2      266.99      279.61      1.17 o
  -4  15   2        9.45        9.75      0.27 o
  -3  15   2        0.77        1.29      0.22 o
  -2  15   2      904.42      889.14      1.93 o
  -1  15   2      885.45      873.10      1.82 o
   0  15   2        0.74        1.30      0.22 o
   1  15   2       28.08       27.91      0.25 o
   2  15   2      507.82      495.04      1.12 o
   3  15   2      470.45      453.01      1.25 o
   4  15   2       70.26       67.47      0.46 o
   5  15   2       25.33       22.11      0.40 o
   6  15   2       86.03       92.31      0.61 o
   7  15   2       75.57       73.00      1.93 o
  -7  16   2       43.55       40.94      0.79 o
  -6  16   2        8.15        8.01      0.41 o
  -5  16   2       22.55       23.34      0.40 o
  -4  16   2       94.22       89.32      0.46 o
  -3  16   2      370.39      359.90      0.74 o
  -2  16   2       45.54       45.93      0.33 o
  -1  16   2       28.35       27.37      0.28 o
   0  16   2      347.46      340.73      0.85 o
   1  16   2     1063.00     1012.79      2.26 o
   2  16   2       62.73       56.77      0.35 o
   3  16   2        5.53        5.24      0.28 o
   4  16   2       70.16       71.21      0.47 o
   5  16   2       64.28       57.02      0.51 o
   6  16   2       63.53       58.74      0.55 o
  -7  17   2       15.37       16.56      1.74 o
  -6  17   2        5.22        6.48      0.45 o
  -5  17   2        0.00        0.48      0.41 o
  -4  17   2      111.12      110.37      0.57 o
  -3  17   2       88.33       89.68      0.45 o
  -2  17   2       37.12       33.15      0.33 o
  -1  17   2        0.08        0.36      0.28 o
   0  17   2       29.05       27.46      0.28 o
   1  17   2      175.20      184.64      0.61 o
   2  17   2        3.29        4.00      0.27 o
   3  17   2        0.16        1.17      0.28 o
   4  17   2       64.01       71.68      0.51 o
   5  17   2       49.22       50.61      0.51 o
   6  17   2        2.24        2.26      0.53 o
  -6  18   2       96.08      100.40      0.69 o
  -5  18   2       60.91       62.47      0.60 o
  -4  18   2       35.97       34.06      0.42 o
  -3  18   2       26.57       26.01      0.34 o
  -2  18   2      247.30      241.42      0.66 o
  -1  18   2       94.84       93.03      0.44 o
   0  18   2      207.98      209.51      0.57 o
   1  18   2        0.84        1.06      0.25 o
   2  18   2       54.41       51.18      0.39 o
   3  18   2       91.81       87.63      0.50 o
   4  18   2      323.43      323.69      1.29 o
   5  18   2        9.43        7.24      0.44 o
   6  18   2        9.93       10.73      1.40 o
  -6  19   2       10.26       11.65      1.44 o
  -5  19   2       29.11       26.17      0.49 o
  -4  19   2       17.93       18.78      0.41 o
  -3  19   2       38.21       39.87      0.41 o
  -2  19   2       18.53       20.89      0.34 o
  -1  19   2        2.21        2.98      0.29 o
   0  19   2        0.00        1.59      0.27 o
   1  19   2        2.61        2.13      0.27 o
   2  19   2       10.13        8.50      0.32 o
   3  19   2        5.83        4.65      0.34 o
   4  19   2        8.43        9.06      0.41 o
   5  19   2        3.60        3.90      0.44 o
  -5  20   2        4.71        5.86      0.46 o
  -4  20   2      143.69      149.83      1.02 o
  -3  20   2       73.86       73.69      0.51 o
  -2  20   2       29.39       26.33      0.36 o
  -1  20   2        6.07        5.46      0.30 o
   0  20   2      100.48       94.09      0.49 o
   1  20   2       27.69       26.69      0.36 o
   2  20   2       25.62       26.16      0.38 o
   3  20   2      142.30      142.38      0.68 o
   4  20   2       21.81       19.83      0.46 o
   5  20   2       66.66       71.74      2.16 o
  -5  21   2        0.41        0.69      1.50 o
  -4  21   2       41.21       36.60      0.49 o
  -3  21   2        0.50        1.73      0.38 o
  -2  21   2       74.24       78.57      0.50 o
  -1  21   2        1.37        0.90      0.33 o
   0  21   2       35.14       35.19      0.40 o
   1  21   2       28.37       27.44      0.38 o
   2  21   2      101.24       98.36      0.57 o
   3  21   2        5.54        6.89      0.40 o
   4  21   2       41.25       44.38      0.72 o
  -4  22   2        7.81        9.29      0.68 o
  -3  22   2      112.98      112.56      0.81 o
  -2  22   2       86.29       82.17      0.54 o
  -1  22   2        5.53        5.15      0.36 o
   0  22   2       54.60       54.55      0.52 o
   1  22   2       99.59       94.48      0.67 o
   2  22   2       39.87       40.89      0.48 o
   3  22   2        0.92        1.31      0.46 o
  -3  23   2        0.00        1.50      0.61 o
  -2  23   2       88.62       92.45      0.64 o
  -1  23   2      154.06      156.58      1.04 o
   0  23   2       18.65       17.17      0.41 o
   1  23   2        4.34        4.41      0.39 o
   2  23   2      211.58      231.04      1.34 o
   3  23   2       66.38       61.66      1.99 o
  -2  24   2        0.20        1.78      1.45 o
  -1  24   2        6.79        7.20      0.63 o
   0  24   2        0.09        0.44      0.77 o
   1  24   2       26.87       24.23      1.12 o
  -9   1   3       45.54       44.90      0.61 o
  -8   1   3       18.84       16.25      0.43 o
  -7   1   3        0.19        0.67      0.29 o
  -6   1   3       44.97       41.17      0.34 o
  -5   1   3      873.27      870.47      1.78 o
  -4   1   3       13.29       13.92      0.16 o
  -3   1   3      362.99      374.97      0.59 o
  -2   1   3      591.42      618.03      1.03 o
  -1   1   3      935.42      870.60      1.42 o
   0   1   3      177.57      185.05      0.43 o
   1   1   3       25.51       20.88      0.16 o
   2   1   3     1018.74     1069.39      1.63 o
   3   1   3     1069.04     1004.13      1.58 o
   4   1   3       33.01       31.08      0.23 o
   5   1   3        3.29        1.94      0.24 o
   6   1   3      108.99      102.63      0.53 o
   7   1   3       66.93       73.10      0.49 o
   8   1   3       41.67       37.58      0.54 o
  -9   2   3       37.17       40.42      0.56 o
  -8   2   3       18.06       16.85      0.44 o
  -7   2   3       20.84       20.12      0.35 o
  -6   2   3       53.48       52.56      0.38 o
  -5   2   3        0.21        1.05      0.22 o
  -4   2   3       11.73        9.92      0.17 o
  -3   2   3     2005.95     1962.35      2.56 o
  -2   2   3      272.21      295.25      0.66 o
  -1   2   3      475.58      471.04      0.77 o
   0   2   3      110.46      118.69      0.50 o
   1   2   3     2312.94     2267.30      5.18 o
   2   2   3     1185.02     1228.15      1.65 o
   3   2   3        1.09        1.40      0.12 o
   4   2   3       37.25       36.35      0.33 o
   5   2   3      647.86      657.85      1.73 o
   6   2   3        2.78        4.79      0.29 o
   7   2   3        1.48        1.39      0.35 o
   8   2   3       39.33       37.34      0.54 o
  -9   3   3        0.06        0.58      0.52 o
  -8   3   3       93.35       98.25      0.68 o
  -7   3   3       47.95       45.37      0.42 o
  -6   3   3      208.76      204.41      0.61 o
  -5   3   3        4.69        2.93      0.20 o
  -4   3   3      106.65      110.90      0.38 o
  -3   3   3        0.82        2.01      0.18 o
  -2   3   3     2338.84     2397.17      4.44 o
  -1   3   3      281.82      316.30      0.72 o
   0   3   3      193.98      179.59      0.45 o
   1   3   3       67.65       74.59      0.30 o
   2   3   3     1524.03     1538.03      2.23 o
   3   3   3       63.81       57.03      0.24 o
   4   3   3       16.69       19.98      0.33 o
   5   3   3       95.34       81.16      0.40 o
   6   3   3      365.94      372.19      1.04 o
   7   3   3       15.19       13.19      0.39 o
   8   3   3       11.73       11.66      0.47 o
  -9   4   3        3.44        3.08      0.48 o
  -8   4   3      104.30      102.55      0.61 o
  -7   4   3        6.30        5.72      0.31 o
  -6   4   3      868.84      885.00      1.70 o
  -5   4   3       81.50       82.35      0.34 o
  -4   4   3     1064.61     1066.04      1.95 o
  -3   4   3       18.30       14.96      0.16 o
  -2   4   3     2919.39     2939.52      6.56 o
  -1   4   3      483.91      507.65      0.81 o
   0   4   3     4802.61     5010.43     18.61 o
   1   4   3      121.92      115.11      0.34 o
   2   4   3      888.99      866.47      1.52 o
   3   4   3      229.49      230.95      0.57 o
   4   4   3     2241.55     2191.01      3.55 o
   5   4   3      162.30      143.73      0.57 o
   6   4   3       84.46       88.19      0.50 o
   7   4   3       66.50       60.39      0.52 o
   8   4   3      235.96      248.55      1.17 o
  -9   5   3        7.86        8.67      0.50 o
  -8   5   3       18.66       19.61      0.45 o
  -7   5   3        7.67        6.97      0.34 o
  -6   5   3      189.23      190.31      0.61 o
  -5   5   3       11.72       10.03      0.23 o
  -4   5   3      188.27      188.76      0.65 o
  -3   5   3      314.10      328.63      0.76 o
  -2   5   3      992.61     1068.04      2.00 o
  -1   5   3     1196.29     1230.40      2.16 o
   0   5   3      234.79      255.23      0.43 o
   1   5   3      124.23      141.59      0.39 o
   2   5   3      793.21      799.28      1.32 o
   3   5   3       95.34       93.62      0.34 o
   4   5   3       51.85       59.40      0.34 o
   5   5   3        0.05        0.85      0.29 o
   6   5   3      112.90      107.19      0.54 o
   7   5   3       61.35       55.27      0.51 o
   8   5   3        5.15        8.60      0.49 o
  -9   6   3        2.49        1.93      0.74 o
  -8   6   3        3.73        4.69      0.41 o
  -7   6   3      160.70      161.18      0.65 o
  -6   6   3        1.84        2.13      0.28 o
  -5   6   3        0.62        4.22      0.63 o
  -4   6   3       15.89       14.18      0.22 o
  -3   6   3      459.69      441.21      0.88 o
  -2   6   3       15.63       14.96      0.16 o
  -1   6   3      506.49      536.83      0.83 o
   0   6   3      329.94      306.95      0.62 o
   1   6   3     1902.59     1872.34      2.68 o
   2   6   3      154.19      158.57      0.44 o
   3   6   3      207.82      199.63      0.51 o
   4   6   3       25.21       26.57      0.29 o
   5   6   3      355.14      344.47      1.23 o
   6   6   3       13.84       11.49      0.34 o
   7   6   3       96.41       92.61      0.74 o
   8   6   3        2.05        2.78      0.51 o
  -9   7   3       31.21       31.37      1.86 o
  -8   7   3        1.60        1.47      0.41 o
  -7   7   3       71.30       72.35      0.51 o
  -6   7   3       38.93       34.64      0.37 o
  -5   7   3      205.92      206.94      0.77 o
  -4   7   3       87.85       89.81      0.37 o
  -3   7   3       54.49       56.44      0.26 o
  -2   7   3      944.23      949.03      1.79 o
  -1   7   3     1371.94     1375.92      1.75 o
   0   7   3       33.91       26.76      0.14 o
   1   7   3        6.89        9.47      0.15 o
   2   7   3       94.23       91.35      0.27 o
   3   7   3      451.81      445.24      1.02 o
   4   7   3       41.64       38.82      0.31 o
   5   7   3       62.25       58.06      0.49 o
   6   7   3       37.87       33.25      0.41 o
   7   7   3       92.99       98.27      0.65 o
   8   7   3        0.20        0.92      0.64 o
  -8   8   3        9.17        8.76      0.44 o
  -7   8   3       24.84       25.18      0.42 o
  -6   8   3        0.07        0.53      0.30 o
  -5   8   3        5.45        5.86      0.30 o
  -4   8   3        9.33        9.94      0.21 o
  -3   8   3       24.64       22.71      0.21 o
  -2   8   3       86.05       88.00      0.39 o
  -1   8   3      172.69      165.69      0.42 o
   0   8   3       26.21       34.12      0.19 o
   1   8   3       94.84       95.83      0.32 o
   2   8   3       31.18       27.36      0.19 o
   3   8   3      300.80      297.66      0.83 o
   4   8   3       69.53       64.72      0.38 o
   5   8   3      195.35      196.26      0.71 o
   6   8   3       11.36       11.67      0.36 o
   7   8   3        9.74       12.01      0.47 o
   8   8   3        2.05        1.94      1.90 o
  -8   9   3       15.22       16.32      0.48 o
  -7   9   3        8.97        7.56      0.38 o
  -6   9   3       34.44       33.54      0.37 o
  -5   9   3      220.85      220.04      0.81 o
  -4   9   3       22.04       22.55      0.25 o
  -3   9   3      197.56      205.27      0.60 o
  -2   9   3       15.22       13.76      0.19 o
  -1   9   3     1151.27     1144.83      1.55 o
   0   9   3        2.31        1.90      0.12 o
   1   9   3        1.23        1.38      0.14 o
   2   9   3      224.06      236.51      0.56 o
   3   9   3      198.43      194.92      0.79 o
   4   9   3       27.02       27.32      0.36 o
   5   9   3       22.08       21.40      0.36 o
   6   9   3      146.04      147.85      0.70 o
   7   9   3       36.98       36.25      0.54 o
  -8  10   3        0.66        1.56      0.45 o
  -7  10   3       44.45       44.80      0.50 o
  -6  10   3       88.71       85.03      0.49 o
  -5  10   3      110.35      109.00      0.59 o
  -4  10   3      127.58      125.44      0.43 o
  -3  10   3      238.09      227.92      0.52 o
  -2  10   3      799.98      802.66      1.19 o
  -1  10   3      148.97      147.57      0.34 o
   0  10   3       81.54       87.63      0.30 o
   1  10   3      779.58      779.26      1.22 o
   2  10   3      438.38      427.58      1.09 o
   3  10   3      180.79      171.86      0.56 o
   4  10   3       98.61       91.73      0.48 o
   5  10   3      106.51      104.44      0.58 o
   6  10   3      152.29      160.84      0.86 o
   7  10   3        0.07        0.46      0.49 o
  -8  11   3       59.29       62.67      0.63 o
  -7  11   3        9.38        8.87      0.41 o
  -6  11   3      272.22      276.55      0.99 o
  -5  11   3       66.82       60.78      0.42 o
  -4  11   3      529.41      531.15      1.10 o
  -3  11   3       51.18       47.09      0.29 o
  -2  11   3      632.09      633.84      1.45 o
  -1  11   3      216.15      213.92      0.51 o
   0  11   3      112.15      101.49      0.47 o
   1  11   3      140.94      152.95      0.58 o
   2  11   3     1632.14     1605.24      2.78 o
   3  11   3       28.62       25.70      0.28 o
   4  11   3      182.41      186.06      1.01 o
   5  11   3       55.64       56.01      0.46 o
   6  11   3      240.21      244.58      1.10 o
   7  11   3       26.52       24.73      0.54 o
  -8  12   3       12.84       12.48      0.71 o
  -7  12   3       14.96       13.51      0.44 o
  -6  12   3      141.05      149.16      0.70 o
  -5  12   3        0.73        2.17      0.30 o
  -4  12   3      659.02      646.18      1.41 o
  -3  12   3       24.20       21.87      0.26 o
  -2  12   3      756.50      756.32      1.53 o
  -1  12   3       81.93       81.97      0.34 o
   0  12   3     1416.66     1401.10      2.56 o
   1  12   3        3.71        3.87      0.20 o
   2  12   3      365.73      350.75      0.84 o
   3  12   3      198.91      198.88      0.64 o
   4  12   3      569.69      548.48      1.79 o
   5  12   3        1.31        1.29      0.31 o
   6  12   3       11.12       10.90      0.42 o
   7  12   3        7.49        8.16      0.51 o
  -8  13   3       42.66       40.00      3.06 o
  -7  13   3        2.18        2.50      0.43 o
  -6  13   3        2.73        2.87      0.37 o
  -5  13   3      133.96      135.67      0.57 o
  -4  13   3      143.85      140.40      0.52 o
  -3  13   3       50.05       45.20      0.32 o
  -2  13   3      137.99      135.58      0.50 o
  -1  13   3      246.51      246.81      0.66 o
   0  13   3      401.00      400.12      0.92 o
   1  13   3        0.28        0.36      0.24 o
   2  13   3       78.52       75.90      0.38 o
   3  13   3      342.34      354.05      1.05 o
   4  13   3       50.46       47.94      0.41 o
   5  13   3        0.15        0.82      0.35 o
   6  13   3       54.16       50.02      0.52 o
   7  13   3       47.95       49.10      0.92 o
  -7  14   3       58.37       59.65      0.60 o
  -6  14   3        0.69        0.88      0.37 o
  -5  14   3        1.51        1.31      0.33 o
  -4  14   3       47.99       49.20      0.46 o
  -3  14   3      218.78      220.47      0.69 o
  -2  14   3      157.61      156.07      0.48 o
  -1  14   3       72.92       75.31      0.37 o
   0  14   3       22.81       23.14      0.25 o
   1  14   3      135.28      136.46      0.44 o
   2  14   3       26.51       22.67      0.28 o
   3  14   3      435.75      416.25      1.36 o
   4  14   3       17.75       17.21      0.34 o
   5  14   3      190.13      196.60      0.93 o
   6  14   3        2.39        3.44      0.41 o
  -7  15   3       16.24       15.33      0.50 o
  -6  15   3       21.25       20.01      0.42 o
  -5  15   3       15.38       12.36      0.38 o
  -4  15   3       25.13       24.23      0.33 o
  -3  15   3       16.72       15.05      0.29 o
  -2  15   3       30.90       28.06      0.29 o
  -1  15   3       70.44       66.50      0.35 o
   0  15   3       44.78       43.58      0.31 o
   1  15   3       38.11       39.92      0.32 o
   2  15   3        6.43        6.55      0.28 o
   3  15   3       55.05       48.56      0.39 o
   4  15   3        5.59        6.16      0.33 o
   5  15   3       70.01       67.14      0.54 o
   6  15   3       15.31       14.65      0.46 o
  -7  16   3       15.86       17.92      0.80 o
  -6  16   3       12.40       12.57      0.43 o
  -5  16   3       24.35       24.20      0.43 o
  -4  16   3       17.56       18.92      0.35 o
  -3  16   3      150.80      148.47      0.54 o
  -2  16   3        9.91        8.12      0.25 o
  -1  16   3       85.90       82.38      0.41 o
   0  16   3       58.00       52.46      0.35 o
   1  16   3      408.62      408.55      1.10 o
   2  16   3        7.81        6.34      0.29 o
   3  16   3       18.09       17.25      0.32 o
   4  16   3        4.13        4.24      0.35 o
   5  16   3      127.20      134.64      0.87 o
   6  16   3        0.91        1.35      0.64 o
  -6  17   3        0.68        1.22      0.44 o
  -5  17   3      122.67      124.23      0.67 o
  -4  17   3       73.96       76.17      0.49 o
  -3  17   3       91.07       96.05      0.49 o
  -2  17   3        2.96        2.10      0.27 o
  -1  17   3      382.77      384.19      1.04 o
   0  17   3        7.64        7.15      0.27 o
   1  17   3       53.36       49.13      0.36 o
   2  17   3       62.99       63.12      0.42 o
   3  17   3      222.43      230.38      0.72 o
   4  17   3        8.78        9.68      0.38 o
   5  17   3        3.25        4.20      0.43 o
  -6  18   3       86.05       89.24      0.85 o
  -5  18   3        1.47        1.62      0.41 o
  -4  18   3       28.02       26.05      0.41 o
  -3  18   3       48.08       48.61      0.43 o
  -2  18   3       36.73       36.58      0.38 o
  -1  18   3       39.48       38.65      0.36 o
   0  18   3      125.24      123.26      0.51 o
   1  18   3       18.40       22.11      0.33 o
   2  18   3       33.87       33.48      0.39 o
   3  18   3        4.21        6.68      0.34 o
   4  18   3       48.62       46.79      0.51 o
   5  18   3       70.34       72.20      0.77 o
  -5  19   3        2.42        2.71      0.43 o
  -4  19   3      137.15      137.09      1.00 o
  -3  19   3       41.59       39.47      0.43 o
  -2  19   3      333.86      332.85      1.15 o
  -1  19   3       14.68       12.10      0.33 o
   0  19   3      245.05      240.37      0.86 o
   1  19   3       91.46       92.62      0.51 o
   2  19   3      272.38      268.70      1.12 o
   3  19   3        4.09        3.26      0.36 o
   4  19   3        9.95       10.89      0.44 o
   5  19   3       83.70       89.42      1.98 o
  -5  20   3       20.66       22.95      0.73 o
  -4  20   3       25.21       28.26      0.49 o
  -3  20   3        0.67        1.28      0.36 o
  -2  20   3       19.81       20.13      0.37 o
  -1  20   3        0.50        1.39      0.32 o
   0  20   3      121.20      115.70      0.57 o
   1  20   3        1.07        0.96      0.35 o
   2  20   3        4.44        4.55      0.36 o
   3  20   3       18.42       22.24      0.45 o
   4  20   3       40.70       36.83      0.61 o
  -4  21   3       62.90       61.65      0.63 o
  -3  21   3        8.06        7.34      0.39 o
  -2  21   3       78.61       80.85      0.55 o
  -1  21   3      192.28      196.82      0.90 o
   0  21   3        1.18        1.57      0.35 o
   1  21   3        0.35        1.18      0.36 o
   2  21   3        0.09        0.64      0.45 o
   3  21   3      173.84      183.28      0.82 o
  -4  22   3       19.49       19.15      1.99 o
  -3  22   3       96.40       95.76      0.65 o
  -2  22   3        8.15        8.52      0.39 o
  -1  22   3       16.54       17.37      0.40 o
   0  22   3      110.79      114.93      0.72 o
   1  22   3      173.59      178.75      0.91 o
   2  22   3       21.96       21.39      0.46 o
   3  22   3        3.83        3.18      0.73 o
  -3  23   3        2.47        5.07      1.26 o
  -2  23   3        4.70        5.08      0.51 o
  -1  23   3       21.05       21.34      0.43 o
   0  23   3       19.15       19.01      0.46 o
   1  23   3        1.08        2.23      0.54 o
   2  23   3        6.95        5.86      0.80 o
  -1  24   3        0.30        0.98      1.41 o
   0  24   3        6.68        4.50      1.67 o
  -9   0   4       22.96       19.51      0.80 o
  -8   0   4       32.62       32.75      0.64 o
  -7   0   4      585.01      598.63      2.19 o
  -6   0   4       95.22       94.75      0.72 o
  -5   0   4       83.93       77.61      0.54 o
  -4   0   4        3.98        4.88      0.22 o
  -3   0   4     1991.75     2006.90      4.40 o
  -2   0   4     1035.09     1097.08      3.46 o
  -1   0   4     1992.34     2055.76      5.14 o
   0   0   4      204.86      220.22      0.54 o
   1   0   4     3206.42     3163.54      7.78 o
   2   0   4      847.14      861.03      1.98 o
   3   0   4      783.76      765.28      2.71 o
   4   0   4        0.81        0.22      0.37 o
   5   0   4      393.99      396.59      1.12 o
   6   0   4        0.25        0.19      0.55 o
   7   0   4      147.57      151.10      0.94 o
   8   0   4       28.01       26.24      0.84 o
  -9   1   4       16.33       17.73      0.56 o
  -8   1   4       38.63       32.84      0.46 o
  -7   1   4        2.82        4.18      0.31 o
  -6   1   4        5.01        4.41      0.26 o
  -5   1   4      274.07      280.05      0.74 o
  -4   1   4       19.56       22.93      0.20 o
  -3   1   4      368.25      369.77      0.82 o
  -2   1   4       46.38       45.28      0.19 o
  -1   1   4     3121.01     3153.55      5.03 o
   0   1   4      197.55      195.23      0.38 o
   1   1   4       99.91      107.12      0.43 o
   2   1   4       66.60       60.55      0.21 o
   3   1   4      500.23      513.33      1.46 o
   4   1   4        4.22        4.97      0.22 o
   5   1   4      353.35      333.04      0.90 o
   6   1   4       39.48       31.68      0.37 o
   7   1   4      110.02      110.41      0.59 o
   8   1   4        5.13        4.59      0.51 o
  -9   2   4        7.34        7.07      0.52 o
  -8   2   4       21.19       20.74      0.44 o
  -7   2   4        2.83        2.52      0.33 o
  -6   2   4        2.94        2.59      0.26 o
  -5   2   4      158.49      161.33      0.57 o
  -4   2   4      332.05      320.25      0.75 o
  -3   2   4       12.37       14.96      0.25 o
  -2   2   4        1.53        1.75      0.09 o
  -1   2   4      283.72      288.76      1.12 o
   0   2   4     1017.84      987.02      1.70 o
   1   2   4        3.32        5.49      0.11 o
   2   2   4       19.32       19.52      0.15 o
   3   2   4       66.94       67.97      0.36 o
   4   2   4      582.79      583.31      1.12 o
   5   2   4        7.86        6.02      0.29 o
   6   2   4       13.02       11.70      0.33 o
   7   2   4       10.92       12.82      0.41 o
   8   2   4       93.43       90.20      1.04 o
  -9   3   4        9.84        9.09      0.53 o
  -8   3   4      124.42      130.33      0.68 o
  -7   3   4        8.98        9.20      0.33 o
  -6   3   4       28.51       25.25      0.33 o
  -5   3   4       68.59       68.85      0.34 o
  -4   3   4      258.40      255.19      0.77 o
  -3   3   4       62.64       65.11      0.27 o
  -2   3   4      500.63      484.04      0.90 o
  -1   3   4       10.36       11.32      0.16 o
   0   3   4      291.76      293.08      0.62 o
   1   3   4        3.71        3.78      0.09 o
   2   3   4      779.98      740.39      1.23 o
   3   3   4       55.05       51.07      0.32 o
   4   3   4       39.22       31.58      0.29 o
   5   3   4      114.41      100.59      0.52 o
   6   3   4      235.23      242.19      0.93 o
   7   3   4        2.67        1.59      0.41 o
   8   3   4       12.07       14.84      0.58 o
  -9   4   4        2.93        2.71      0.51 o
  -8   4   4       20.65       18.28      0.44 o
  -7   4   4        4.44        4.02      0.33 o
  -6   4   4        5.31        6.29      0.28 o
  -5   4   4        3.40        2.23      0.23 o
  -4   4   4       35.64       33.89      0.27 o
  -3   4   4      578.42      587.73      1.15 o
  -2   4   4       45.32       53.57      0.19 o
  -1   4   4      193.15      201.48      0.47 o
   0   4   4       59.33       61.41      0.22 o
   1   4   4      306.26      306.27      0.70 o
   2   4   4       57.58       62.11      0.33 o
   3   4   4       43.04       42.87      0.25 o
   4   4   4       72.70       81.76      0.38 o
   5   4   4       49.97       48.24      0.38 o
   6   4   4       14.76       15.95      0.37 o
   7   4   4        5.26        3.77      0.40 o
  -9   5   4        0.46        1.04      0.73 o
  -8   5   4        7.85        9.30      0.42 o
  -7   5   4       10.19        8.87      0.37 o
  -6   5   4      235.64      228.83      0.69 o
  -5   5   4       59.73       60.63      0.37 o
  -4   5   4      619.00      609.75      1.47 o
  -3   5   4        3.27        4.51      0.15 o
  -2   5   4      731.48      718.88      1.30 o
  -1   5   4       14.36       11.03      0.13 o
   0   5   4     1048.47     1054.72      1.62 o
   1   5   4      132.94      147.38      0.35 o
   2   5   4     1351.33     1327.02      2.15 o
   3   5   4       41.55       42.96      0.28 o
   4   5   4      528.76      520.40      0.99 o
   5   5   4        1.77        1.81      0.28 o
   6   5   4      155.33      160.50      0.76 o
   7   5   4       10.10       12.82      0.57 o
  -8   6   4       67.30       67.09      0.59 o
  -7   6   4       18.53       20.82      0.40 o
  -6   6   4        1.40        2.06      0.30 o
  -5   6   4      168.06      167.85      0.54 o
  -4   6   4      921.37      934.00      2.13 o
  -3   6   4      123.74      128.23      0.44 o
  -2   6   4      176.48      186.06      0.43 o
  -1   6   4      228.86      228.84      0.46 o
   0   6   4     1041.27      999.19      1.34 o
   1   6   4       17.57       19.29      0.22 o
   2   6   4      164.14      163.87      0.45 o
   3   6   4      108.37      109.62      0.83 o
   4   6   4      208.19      213.98      0.75 o
   5   6   4        0.20        1.41      0.31 o
   6   6   4        6.67        6.79      0.36 o
   7   6   4       44.08       46.31      0.55 o
  -8   7   4        2.17        2.95      0.42 o
  -7   7   4        1.17        2.23      0.36 o
  -6   7   4        0.21        0.45      0.33 o
  -5   7   4      428.65      435.26      1.15 o
  -4   7   4       71.38       74.74      0.36 o
  -3   7   4        9.69        8.40      0.19 o
  -2   7   4       20.27       15.10      0.18 o
  -1   7   4      539.95      525.61      0.95 o
   0   7   4        2.05        3.62      0.18 o
   1   7   4     1326.32     1370.18      2.32 o
   2   7   4       28.59       28.96      0.22 o
   3   7   4     1195.74     1180.51      2.14 o
   4   7   4       11.22        8.72      0.28 o
   5   7   4      343.61      340.08      1.05 o
   6   7   4       39.86       38.23      0.45 o
   7   7   4      133.72      143.79      0.90 o
  -8   8   4       29.73       30.65      0.51 o
  -7   8   4      191.02      196.46      0.89 o
  -6   8   4       75.93       76.17      0.47 o
  -5   8   4       54.79       52.22      0.38 o
  -4   8   4       46.72       47.20      0.33 o
  -3   8   4     1118.08     1139.18      2.00 o
  -2   8   4      209.63      209.57      0.63 o
  -1   8   4      523.42      529.82      0.96 o
   0   8   4        6.36        2.86      0.15 o
   1   8   4      859.41      834.35      1.51 o
   2   8   4        7.04        6.17      0.19 o
   3   8   4      900.16      892.14      1.90 o
   4   8   4       40.97       37.76      0.36 o
   5   8   4      279.45      281.51      1.16 o
   6   8   4        3.10        3.96      0.36 o
   7   8   4      155.61      161.76      1.04 o
  -8   9   4        1.73        1.31      0.44 o
  -7   9   4        7.88        8.68      0.38 o
  -6   9   4       70.59       70.60      0.47 o
  -5   9   4      105.61      103.41      0.57 o
  -4   9   4       12.60       12.36      0.26 o
  -3   9   4       13.29       15.06      0.24 o
  -2   9   4      596.79      600.90      1.30 o
  -1   9   4       68.90       70.42      0.27 o
   0   9   4      182.08      177.85      0.50 o
   1   9   4      228.15      243.52      0.65 o
   2   9   4       29.85       29.76      0.26 o
   3   9   4       32.43       30.51      0.30 o
   4   9   4        3.44        3.79      0.30 o
   5   9   4      112.54      110.11      0.56 o
   6   9   4       52.06       47.97      0.48 o
   7   9   4        1.75        2.95      0.51 o
  -8  10   4       26.49       23.63      0.54 o
  -7  10   4       10.55       10.21      0.41 o
  -6  10   4       73.46       71.58      0.49 o
  -5  10   4       13.08       12.77      0.32 o
  -4  10   4       99.78       96.94      0.43 o
  -3  10   4      391.21      393.64      0.97 o
  -2  10   4       37.41       33.72      0.25 o
  -1  10   4       30.99       30.48      0.34 o
   0  10   4      770.90      778.54      1.40 o
   1  10   4      368.48      354.19      0.85 o
   2  10   4       29.64       32.44      0.29 o
   3  10   4      104.23       98.31      0.47 o
   4  10   4      494.28      490.38      1.73 o
   5  10   4       24.07       23.96      0.38 o
   6  10   4        2.29        4.47      0.39 o
   7  10   4        4.39        3.05      0.58 o
  -8  11   4        1.97        1.82      0.52 o
  -7  11   4        0.68        0.97      0.40 o
  -6  11   4      103.73       99.06      0.61 o
  -5  11   4       35.25       34.71      0.39 o
  -4  11   4       66.58       65.35      0.41 o
  -3  11   4       56.33       54.92      0.34 o
  -2  11   4      219.97      223.14      0.77 o
  -1  11   4      101.24      103.24      0.38 o
   0  11   4       14.14       14.95      0.21 o
   1  11   4        2.63        2.03      0.19 o
   2  11   4      190.32      181.66      0.52 o
   3  11   4      282.35      287.96      0.86 o
   4  11   4        0.05        1.34      0.30 o
   5  11   4       22.40       22.45      0.39 o
   6  11   4        7.74        7.22      0.43 o
   7  11   4       20.49       20.22      0.90 o
  -8  12   4       10.62       11.22      0.85 o
  -7  12   4       11.73       14.60      0.43 o
  -6  12   4       10.58        8.26      0.37 o
  -5  12   4       54.34       53.29      0.43 o
  -4  12   4        4.60        4.09      0.28 o
  -3  12   4      159.72      155.26      0.56 o
  -2  12   4      218.41      218.66      0.63 o
  -1  12   4       72.53       69.66      0.34 o
   0  12   4      119.22      114.49      0.44 o
   1  12   4      239.99      233.09      0.67 o
   2  12   4      104.46       99.21      0.43 o
   3  12   4       32.60       28.57      0.34 o
   4  12   4       64.68       63.93      0.45 o
   5  12   4       13.31       13.45      0.38 o
   6  12   4       11.58       10.29      0.51 o
  -7  13   4       50.96       50.32      0.56 o
  -6  13   4        7.21        6.14      0.37 o
  -5  13   4        3.31        3.79      0.33 o
  -4  13   4        0.43        0.58      0.32 o
  -3  13   4       15.30       14.04      0.28 o
  -2  13   4      380.96      381.92      1.01 o
  -1  13   4       16.70       16.10      0.24 o
   0  13   4      208.23      206.45      0.56 o
   1  13   4        5.64        5.11      0.24 o
   2  13   4      150.61      153.04      0.57 o
   3  13   4        4.18        4.50      0.29 o
   4  13   4        0.12        0.39      0.37 o
   5  13   4       16.95       15.74      0.40 o
   6  13   4      168.08      168.54      1.09 o
  -7  14   4       75.86       75.65      0.76 o
  -6  14   4        2.46        2.88      0.38 o
  -5  14   4       54.82       54.45      0.47 o
  -4  14   4        9.68        9.65      0.33 o
  -3  14   4      223.37      221.36      0.75 o
  -2  14   4        3.69        4.34      0.26 o
  -1  14   4       96.22       98.50      0.40 o
   0  14   4       66.17       69.02      0.36 o
   1  14   4      203.74      204.19      0.80 o
   2  14   4        2.15        2.88      0.27 o
   3  14   4       39.27       37.72      0.40 o
   4  14   4       34.13       34.75      0.41 o
   5  14   4       77.12       83.06      0.60 o
   6  14   4        6.15        8.98      0.66 o
  -7  15   4        0.39        0.58      0.58 o
  -6  15   4        0.13        0.97      0.42 o
  -5  15   4      304.14      303.09      1.13 o
  -4  15   4       39.38       38.80      0.41 o
  -3  15   4       99.76      102.41      0.48 o
  -2  15   4       65.79       62.58      0.39 o
  -1  15   4      919.71      918.38      2.61 o
   0  15   4      160.99      148.84      0.57 o
   1  15   4      223.22      220.18      0.77 o
   2  15   4        0.31        0.79      0.31 o
   3  15   4      482.19      493.33      1.35 o
   4  15   4        0.89        1.31      0.34 o
   5  15   4      160.84      153.86      1.20 o
  -6  16   4       38.09       39.96      0.54 o
  -5  16   4       14.20       15.90      0.42 o
  -4  16   4        4.65        5.63      0.34 o
  -3  16   4      505.58      505.76      1.42 o
  -2  16   4       12.76       12.73      0.30 o
  -1  16   4       56.96       57.45      0.39 o
   0  16   4       11.92       11.21      0.29 o
   1  16   4      590.66      578.08      1.76 o
   2  16   4       17.13       15.16      0.34 o
   3  16   4       64.54       65.33      0.48 o
   4  16   4        0.19        0.63      0.41 o
   5  16   4       61.07       59.96      0.73 o
  -6  17   4       62.98       64.51      0.73 o
  -5  17   4       14.66       14.95      0.42 o
  -4  17   4       24.78       24.72      0.41 o
  -3  17   4       25.35       25.26      0.37 o
  -2  17   4       49.70       47.77      0.40 o
  -1  17   4       26.28       24.00      0.32 o
   0  17   4       17.62       15.99      0.30 o
   1  17   4       11.38       11.74      0.32 o
   2  17   4      199.41      204.78      0.71 o
   3  17   4        1.44        2.17      0.34 o
   4  17   4        1.37        3.07      0.46 o
   5  17   4       12.28       10.81      0.79 o
  -6  18   4       42.74       40.71      3.10 o
  -5  18   4        7.24        8.03      0.45 o
  -4  18   4       12.98       12.25      0.40 o
  -3  18   4       40.31       41.15      0.42 o
  -2  18   4       85.27       81.98      0.48 o
  -1  18   4        5.34        5.25      0.29 o
   0  18   4      112.46      116.80      0.50 o
   1  18   4       34.80       34.18      0.38 o
   2  18   4        6.11        7.64      0.33 o
   3  18   4        7.04        6.43      0.39 o
   4  18   4      168.45      168.47      1.10 o
  -5  19   4        0.50        0.74      0.81 o
  -4  19   4        5.40        5.40      0.41 o
  -3  19   4       22.29       20.32      0.39 o
  -2  19   4        8.78        8.69      0.35 o
  -1  19   4       15.61       17.02      0.34 o
   0  19   4        5.83        6.09      0.32 o
   1  19   4        6.80        4.80      0.33 o
   2  19   4        2.33        3.75      0.36 o
   3  19   4       45.16       45.94      0.58 o
   4  19   4       85.34       86.29      1.06 o
  -4  20   4       80.62       85.34      0.82 o
  -3  20   4       44.73       43.38      0.50 o
  -2  20   4       15.71       14.41      0.41 o
  -1  20   4        2.07        2.80      0.35 o
   0  20   4       71.83       72.10      0.51 o
   1  20   4       46.02       43.92      0.50 o
   2  20   4        9.93       12.08      0.46 o
   3  20   4        1.85        1.76      0.63 o
  -4  21   4        1.09        1.83      2.74 o
  -3  21   4       45.45       42.53      0.65 o
  -2  21   4       26.81       26.21      0.52 o
  -1  21   4       20.12       18.79      0.48 o
   0  21   4        0.20        0.82      0.46 o
   1  21   4       10.38       10.40      0.45 o
   2  21   4       90.08       87.47      0.88 o
   3  21   4       22.94       25.37      2.92 o
  -3  22   4       29.65       30.24      1.36 o
  -2  22   4        0.15        1.02      0.59 o
  -1  22   4       34.00       35.43      0.59 o
   0  22   4        3.83        2.24      0.47 o
   1  22   4       66.81       68.96      0.85 o
   2  22   4        0.63        1.85      1.80 o
  -1  23   4      160.57      168.53      4.60 o
   0  23   4        3.15        4.37      1.53 o
  -8   1   5        0.02        0.82      0.85 o
  -7   1   5       21.82       19.00      0.67 o
  -6   1   5        3.12        3.36      0.40 o
  -5   1   5      303.26      302.15      0.91 o
  -4   1   5      257.54      256.72      1.01 o
  -3   1   5       71.75       70.30      0.39 o
  -2   1   5       79.71       80.11      0.34 o
  -1   1   5      516.28      503.57      0.85 o
   0   1   5      241.07      222.31      0.53 o
   1   1   5      608.95      599.04      1.15 o
   2   1   5        0.98        2.18      0.23 o
   3   1   5      722.24      706.52      1.95 o
   4   1   5       83.93       84.74      0.67 o
   5   1   5       38.11       38.52      0.63 o
   6   1   5        1.79        1.98      0.64 o
   7   1   5       20.88       21.49      0.90 o
  -8   2   5        0.03        1.71      0.77 o
  -7   2   5        0.81        0.71      0.56 o
  -6   2   5      118.14      116.69      0.69 o
  -5   2   5      130.79      128.63      0.58 o
  -4   2   5       57.92       61.15      0.42 o
  -3   2   5      157.80      161.50      0.79 o
  -2   2   5      146.29      134.35      0.49 o
  -1   2   5       86.90       85.96      0.35 o
   0   2   5       12.20       10.77      0.18 o
   1   2   5      116.01      115.14      0.40 o
   2   2   5      217.29      212.52      0.87 o
   3   2   5      256.73      254.53      1.18 o
   4   2   5        6.96        4.94      0.43 o
   5   2   5       66.63       60.43      0.73 o
   6   2   5      108.66      117.42      1.00 o
   7   2   5       81.40       83.39      1.18 o
  -8   3   5       12.89       14.26      0.80 o
  -7   3   5      133.93      140.33      1.02 o
  -6   3   5      109.69      110.24      0.74 o
  -5   3   5       42.97       40.20      0.39 o
  -4   3   5       62.54       57.29      0.41 o
  -3   3   5      317.27      315.12      1.03 o
  -2   3   5     1075.21     1067.44      2.66 o
  -1   3   5      629.02      648.48      1.34 o
   0   3   5      203.27      207.31      0.50 o
   1   3   5      766.75      761.52      2.19 o
   2   3   5      700.24      706.59      2.53 o
   3   3   5      129.22      126.38      0.64 o
   4   3   5      331.06      330.95      1.49 o
   5   3   5       53.93       57.05      0.73 o
   6   3   5      220.29      230.02      1.38 o
   7   3   5       62.54       63.36      1.16 o
  -8   4   5       20.24       18.82      0.82 o
  -7   4   5       50.33       47.07      0.64 o
  -6   4   5       80.01       80.92      0.57 o
  -5   4   5       49.21       54.19      0.43 o
  -4   4   5      233.28      224.32      0.62 o
  -3   4   5      503.09      521.33      1.60 o
  -2   4   5       49.30       42.85      0.33 o
  -1   4   5       78.08       73.49      0.39 o
   0   4   5     1109.26     1106.86      2.98 o
   1   4   5      375.13      390.86      1.14 o
   2   4   5       13.04       11.00      0.36 o
   3   4   5        0.57        1.13      0.37 o
   4   4   5      638.27      631.01      3.00 o
   5   4   5       55.45       55.90      0.76 o
   6   4   5        3.17        3.87      0.66 o
   7   4   5        6.59        7.77      0.93 o
  -8   5   5        4.68        4.85      0.77 o
  -7   5   5       68.41       67.03      0.68 o
  -6   5   5      134.67      135.27      0.77 o
  -5   5   5        6.43        5.60      0.31 o
  -4   5   5        1.34        1.91      0.26 o
  -3   5   5      326.78      326.66      0.85 o
  -2   5   5      225.95      229.72      0.60 o
  -1   5   5       10.12        7.25      0.23 o
   0   5   5       87.59       85.73      0.40 o
   1   5   5       14.04       11.23      0.28 o
   2   5   5      171.05      173.76      0.77 o
   3   5   5      169.72      165.29      0.81 o
   4   5   5      142.35      137.70      0.96 o
   5   5   5       88.32       83.12      0.90 o
   6   5   5       25.36       23.81      0.81 o
   7   5   5        2.69        4.35      1.03 o
  -8   6   5        0.04        0.76      0.80 o
  -7   6   5       17.39       17.34      0.54 o
  -6   6   5       47.44       48.34      0.50 o
  -5   6   5       12.59       10.35      0.34 o
  -4   6   5       27.98       27.33      0.34 o
  -3   6   5       61.66       57.58      0.36 o
  -2   6   5      571.43      571.32      1.13 o
  -1   6   5      230.73      239.66      0.55 o
   0   6   5       32.27       28.07      0.46 o
   1   6   5      171.90      172.39      0.62 o
   2   6   5      576.70      569.17      1.50 o
   3   6   5      211.47      212.92      1.09 o
   4   6   5        8.97        7.96      0.45 o
   5   6   5       25.88       26.81      0.69 o
   6   6   5       81.84       82.27      1.03 o
   7   6   5       50.63       46.88      1.55 o
  -8   7   5        9.00        9.69      0.76 o
  -7   7   5        1.91        1.93      0.49 o
  -6   7   5        2.87        2.71      0.38 o
  -5   7   5       52.86       50.69      0.44 o
  -4   7   5       34.23       36.12      0.37 o
  -3   7   5       44.29       41.67      0.34 o
  -2   7   5       57.22       58.16      0.33 o
  -1   7   5      495.34      496.33      1.02 o
   0   7   5      320.96      313.55      0.69 o
   1   7   5       28.36       27.28      0.26 o
   2   7   5        0.22        1.26      0.23 o
   3   7   5      158.91      154.38      0.69 o
   4   7   5        3.77        4.28      0.41 o
   5   7   5       48.26       45.77      0.78 o
   6   7   5       29.10       26.20      0.82 o
   7   7   5       34.86       39.66      2.31 o
  -8   8   5       19.18       20.97      1.02 o
  -7   8   5       12.30       11.62      0.52 o
  -6   8   5        2.26        2.90      0.39 o
  -5   8   5       42.78       42.16      0.45 o
  -4   8   5      266.59      267.38      0.88 o
  -3   8   5      103.37      104.76      0.47 o
  -2   8   5       95.14       95.28      0.42 o
  -1   8   5        0.79        2.28      0.20 o
   0   8   5       88.79       83.96      0.35 o
   1   8   5        0.56        0.83      0.21 o
   2   8   5        5.32        4.26      0.25 o
   3   8   5        4.16        4.99      0.34 o
   4   8   5       13.58       13.32      0.46 o
   5   8   5       32.59       32.62      0.78 o
   6   8   5        3.86        4.21      0.74 o
  -8   9   5       38.64       41.07      1.55 o
  -7   9   5       20.41       16.48      0.54 o
  -6   9   5       47.28       46.57      0.54 o
  -5   9   5       61.70       58.54      0.51 o
  -4   9   5       95.50       93.86      0.56 o
  -3   9   5      161.66      161.07      0.79 o
  -2   9   5        1.57        1.49      0.23 o
  -1   9   5      386.99      379.06      0.86 o
   0   9   5      254.94      255.15      0.80 o
   1   9   5       84.78       86.23      0.41 o
   2   9   5       11.63       10.92      0.29 o
   3   9   5       60.07       57.89      0.48 o
   4   9   5       73.61       73.85      0.66 o
   5   9   5      142.66      150.66      1.16 o
   6   9   5       17.05       15.78      0.76 o
  -8  10   5       12.57       13.87      2.13 o
  -7  10   5        6.54        6.52      0.52 o
  -6  10   5       12.02       12.27      0.44 o
  -5  10   5       45.19       42.09      0.49 o
  -4  10   5      117.36      116.61      0.60 o
  -3  10   5        4.27        5.94      0.31 o
  -2  10   5        9.38       10.36      0.30 o
  -1  10   5       57.53       60.75      0.36 o
   0  10   5      175.11      182.93      0.52 o
   1  10   5       38.78       42.37      0.38 o
   2  10   5       11.92       14.90      0.34 o
   3  10   5       52.77       54.58      0.47 o
   4  10   5      102.56      104.89      0.93 o
   5  10   5       20.64       21.41      0.72 o
   6  10   5        2.05        4.05      0.74 o
  -7  11   5       19.99       22.86      0.58 o
  -6  11   5      156.26      159.83      0.80 o
  -5  11   5      225.75      226.65      1.04 o
  -4  11   5        7.92        8.21      0.37 o
  -3  11   5      300.44      303.68      1.26 o
  -2  11   5      513.55      512.22      1.60 o
  -1  11   5      430.03      422.64      1.24 o
   0  11   5      123.30      121.41      0.49 o
   1  11   5      252.97      240.33      0.67 o
   2  11   5     1176.15     1176.87      4.12 o
   3  11   5      222.86      218.57      1.08 o
   4  11   5       12.18       13.00      0.50 o
   5  11   5       78.10       78.75      1.03 o
   6  11   5      133.96      141.86      2.08 o
  -7  12   5       32.51       30.60      0.66 o
  -6  12   5        3.23        4.59      0.45 o
  -5  12   5      154.45      160.42      0.78 o
  -4  12   5      414.26      413.09      1.54 o
  -3  12   5      132.70      137.44      0.80 o
  -2  12   5       48.89       47.78      0.42 o
  -1  12   5      107.97       99.84      0.65 o
   0  12   5      533.74      531.51      1.70 o
   1  12   5      299.10      305.63      1.24 o
   2  12   5        8.76       11.99      0.36 o
   3  12   5       37.08       36.82      0.46 o
   4  12   5      288.42      286.26      1.85 o
   5  12   5      103.49      108.63      1.07 o
   6  12   5       39.71       44.27      2.39 o
  -7  13   5       14.24       15.00      0.91 o
  -6  13   5        8.16        9.14      0.51 o
  -5  13   5       10.16       11.82      0.44 o
  -4  13   5        0.44        2.41      0.41 o
  -3  13   5       12.75       11.66      0.38 o
  -2  13   5       63.83       63.96      0.47 o
  -1  13   5        1.92        1.41      0.29 o
   0  13   5        2.53        3.41      0.29 o
   1  13   5       50.28       51.16      0.44 o
   2  13   5        2.21        3.25      0.33 o
   3  13   5       12.34       14.61      0.41 o
   4  13   5       19.78       20.23      0.55 o
   5  13   5        3.01        3.18      0.69 o
  -7  14   5       36.72       34.49      1.87 o
  -6  14   5        4.62        5.43      0.48 o
  -5  14   5        1.70        1.78      0.44 o
  -4  14   5        8.00        6.43      0.41 o
  -3  14   5       32.32       31.60      0.45 o
  -2  14   5      188.26      185.79      0.70 o
  -1  14   5       84.52       83.47      0.57 o
   0  14   5       21.80       20.49      0.34 o
   1  14   5       53.04       54.27      0.45 o
   2  14   5      154.35      146.80      0.66 o
   3  14   5      124.45      115.53      0.74 o
   4  14   5       53.22       52.30      0.67 o
   5  14   5       10.52       11.20      0.92 o
  -6  15   5        1.87        2.22      0.53 o
  -5  15   5        5.89        5.05      0.45 o
  -4  15   5       18.36       17.88      0.46 o
  -3  15   5       35.93       34.99      0.47 o
  -2  15   5        0.04        1.64      0.36 o
  -1  15   5        0.04        1.00      0.32 o
   0  15   5        7.08        7.83      0.33 o
   1  15   5        0.32        0.80      0.34 o
   2  15   5      119.29      123.68      0.64 o
   3  15   5        0.36        0.78      0.40 o
   4  15   5       20.72       19.35      0.60 o
   5  15   5        1.97        2.76      1.54 o
  -6  16   5       25.53       25.99      0.92 o
  -5  16   5        0.47        0.99      0.52 o
  -4  16   5       80.66       83.03      0.66 o
  -3  16   5        8.28        9.11      0.41 o
  -2  16   5       47.39       47.89      0.49 o
  -1  16   5        0.01        0.34      0.39 o
   0  16   5      111.59      107.54      0.57 o
   1  16   5       61.71       58.52      0.50 o
   2  16   5       50.88       52.33      0.52 o
   3  16   5        1.19        1.29      0.43 o
   4  16   5        6.26        8.49      0.72 o
  -5  17   5       13.50       14.43      0.55 o
  -4  17   5      109.00      114.00      0.75 o
  -3  17   5        9.56        9.87      0.44 o
  -2  17   5        2.81        2.59      0.38 o
  -1  17   5       44.86       44.07      0.48 o
   0  17   5      103.31      110.21      0.78 o
   1  17   5       15.92       14.99      0.41 o
   2  17   5       48.30       47.73      0.51 o
   3  17   5       29.37       29.67      0.56 o
   4  17   5      101.53      111.34      2.47 o
  -5  18   5        3.97        4.95      0.80 o
  -4  18   5       20.53       19.85      0.54 o
  -3  18   5       11.03        9.50      0.47 o
  -2  18   5       19.54       18.89      0.46 o
  -1  18   5       19.46       19.65      0.44 o
   0  18   5      120.41      126.03      0.72 o
   1  18   5        0.60        1.87      0.42 o
   2  18   5        5.99        7.95      0.43 o
   3  18   5        1.75        1.73      0.58 o
  -4  19   5        3.86        3.54      0.64 o
  -3  19   5        6.53        7.21      0.47 o
  -2  19   5      181.47      188.24      1.10 o
  -1  19   5      117.56      112.07      0.68 o
   0  19   5       13.77       14.53      0.45 o
   1  19   5        4.65        2.51      0.42 o
   2  19   5      144.60      150.15      1.02 o
   3  19   5       26.83       25.29      1.39 o
  -3  20   5        3.31        3.39      0.66 o
  -2  20   5        4.37        5.41      0.48 o
  -1  20   5       49.25       45.42      0.56 o
   0  20   5      101.09       96.02      0.70 o
   1  20   5       38.78       35.86      0.55 o
   2  20   5       40.13       38.47      0.95 o
  -2  21   5       10.14       11.34      0.74 o
  -1  21   5       54.34       54.83      0.78 o
   0  21   5       40.61       40.81      0.78 o
   1  21   5        5.66        3.30      0.82 o
  -8   0   6        1.72        4.93      1.38 o
  -7   0   6      106.55      104.74      2.50 o
  -6   0   6      146.79      147.99      1.73 o
  -5   0   6       15.69       12.36      0.88 o
  -4   0   6       49.08       48.56      1.08 o
  -3   0   6      378.51      369.71      1.50 o
  -2   0   6     1237.56     1254.77      3.92 o
  -1   0   6      292.81      288.62      1.22 o
   0   0   6       28.51       32.00      0.41 o
   1   0   6      544.82      535.83      2.09 o
   2   0   6      496.55      483.50      2.28 o
   3   0   6      175.06      172.86      1.57 o
   4   0   6       97.81       90.24      1.59 o
   5   0   6       34.69       38.05      1.11 o
   6   0   6       61.35       58.70      1.61 o
  -8   1   6       99.21      100.42      1.47 o
  -7   1   6        3.29        4.01      0.75 o
  -6   1   6        5.81        4.44      0.62 o
  -5   1   6        1.29        0.96      0.57 o
  -4   1   6      215.99      219.92      1.41 o
  -3   1   6       33.72       31.19      0.45 o
  -2   1   6      269.79      275.19      0.96 o
  -1   1   6       35.17       33.70      0.32 o
   0   1   6      602.43      590.48      1.51 o
   1   1   6        1.79        3.28      0.28 o
   2   1   6      102.70      105.12      0.83 o
   3   1   6       35.90       33.62      0.77 o
   4   1   6      121.02      125.47      1.48 o
   5   1   6       78.12       73.51      0.99 o
   6   1   6       24.77       23.97      0.86 o
  -8   2   6        0.01        1.70      1.06 o
  -7   2   6       11.95       10.66      0.76 o
  -6   2   6       24.07       20.07      0.77 o
  -5   2   6       74.69       75.94      0.80 o
  -4   2   6        7.25        7.33      0.45 o
  -3   2   6      125.34      123.35      0.70 o
  -2   2   6      101.31       97.70      0.58 o
  -1   2   6      100.01       98.16      0.46 o
   0   2   6       23.69       21.44      0.28 o
   1   2   6      519.14      509.69      1.47 o
   2   2   6      197.89      200.46      1.10 o
   3   2   6       69.68       63.40      0.65 o
   4   2   6       36.73       34.87      0.66 o
   5   2   6      241.71      249.26      1.57 o
   6   2   6       62.72       63.57      1.07 o
  -8   3   6        5.16        3.17      1.21 o
  -7   3   6       22.06       26.41      0.90 o
  -6   3   6        2.10        2.70      0.71 o
  -5   3   6       40.70       38.21      0.65 o
  -4   3   6       32.29       30.44      0.58 o
  -3   3   6       75.32       79.13      0.63 o
  -2   3   6      152.08      153.05      0.68 o
  -1   3   6      257.10      254.75      0.88 o
   0   3   6        5.11        4.00      0.25 o
   1   3   6      114.89      110.96      0.57 o
   2   3   6      185.26      181.64      1.08 o
   3   3   6       55.72       54.61      0.82 o
   4   3   6        1.49        1.50      0.53 o
   5   3   6       15.69       16.98      0.73 o
   6   3   6       40.71       35.87      0.98 o
  -8   4   6        1.73        2.12      1.46 o
  -7   4   6        5.56        5.77      0.83 o
  -6   4   6       20.74       19.13      0.74 o
  -5   4   6        7.49        8.34      0.56 o
  -4   4   6        1.63        1.83      0.46 o
  -3   4   6       80.22       78.28      0.64 o
  -2   4   6        0.12        2.46      0.63 o
  -1   4   6       21.83       21.84      0.32 o
   0   4   6       31.26       31.20      0.35 o
   1   4   6       29.58       29.41      0.41 o
   2   4   6       14.29       13.77      0.47 o
   3   4   6       11.48       14.67      0.54 o
   4   4   6        1.93        1.95      0.55 o
   5   4   6        3.85        3.94      0.66 o
   6   4   6        1.38        1.98      0.83 o
  -8   5   6        5.15        4.25      3.02 o
  -7   5   6        3.05        4.47      0.86 o
  -6   5   6       20.53       19.94      0.64 o
  -5   5   6      239.61      243.64      1.59 o
  -4   5   6       32.02       30.00      0.57 o
  -3   5   6       96.94      100.02      0.80 o
  -2   5   6       43.13       41.37      0.42 o
  -1   5   6      334.16      332.32      0.97 o
   0   5   6       42.32       37.34      0.40 o
   1   5   6       14.13       12.73      0.38 o
   2   5   6      185.15      181.06      1.03 o
   3   5   6      250.55      265.80      1.25 o
   4   5   6       70.54       63.62      0.84 o
   5   5   6       13.45       12.92      0.72 o
   6   5   6       13.77       13.83      1.03 o
  -7   6   6       10.28        8.87      0.74 o
  -6   6   6       42.36       41.61      0.72 o
  -5   6   6      132.50      133.99      0.96 o
  -4   6   6       84.97       90.00      0.88 o
  -3   6   6       52.20       52.01      0.56 o
  -2   6   6       22.68       21.26      0.39 o
  -1   6   6      268.03      270.17      0.93 o
   0   6   6       14.39       15.54      0.35 o
   1   6   6      319.13      318.89      1.09 o
   2   6   6      142.68      138.50      0.98 o
   3   6   6      307.92      303.54      1.47 o
   4   6   6       10.39       12.09      0.65 o
   5   6   6      127.41      134.57      1.42 o
   6   6   6       72.42       78.18      1.40 o
  -7   7   6        0.99        1.44      0.67 o
  -6   7   6       77.70       72.58      0.86 o
  -5   7   6       22.44       22.42      0.62 o
  -4   7   6      559.21      573.65      3.17 o
  -3   7   6       36.01       33.51      0.51 o
  -2   7   6      162.48      161.68      0.80 o
  -1   7   6       64.46       62.41      0.48 o
   0   7   6      519.65      505.02      1.80 o
   1   7   6      410.09      413.87      1.55 o
   2   7   6      247.89      246.96      1.12 o
   3   7   6        3.84        5.30      0.50 o
   4   7   6      177.57      182.52      1.53 o
   5   7   6       81.27       79.94      1.05 o
   6   7   6       57.04       60.06      1.69 o
  -7   8   6       20.10       17.90      0.73 o
  -6   8   6      172.44      184.37      1.22 o
  -5   8   6       12.76       11.25      0.56 o
  -4   8   6        0.10        1.83      0.51 o
  -3   8   6       57.83       55.75      0.61 o
  -2   8   6      373.47      373.13      1.84 o
  -1   8   6      203.42      198.03      0.88 o
   0   8   6      128.22      140.02      0.78 o
   1   8   6       68.27       64.98      0.59 o
   2   8   6      308.38      302.51      1.86 o
   3   8   6      240.32      239.57      1.46 o
   4   8   6      130.05      131.98      1.11 o
   5   8   6        3.29        3.74      0.74 o
  -7   9   6       18.01       18.28      0.74 o
  -6   9   6       26.15       27.77      0.71 o
  -5   9   6       13.18       12.41      0.61 o
  -4   9   6       22.06       21.13      0.57 o
  -3   9   6        7.04        8.82      0.48 o
  -2   9   6       39.80       37.85      0.49 o
  -1   9   6       14.21       13.68      0.37 o
   0   9   6        1.28        1.55      0.35 o
   1   9   6       86.71       90.43      0.67 o
   2   9   6       38.29       36.11      0.59 o
   3   9   6       11.03       10.59      0.54 o
   4   9   6       34.43       30.23      0.77 o
   5   9   6       22.80       24.18      0.84 o
  -7  10   6       28.40       25.10      0.93 o
  -6  10   6       12.78       13.40      0.68 o
  -5  10   6        0.22        1.41      0.58 o
  -4  10   6        0.15        1.06      0.50 o
  -3  10   6      381.17      379.64      1.80 o
  -2  10   6        3.74        3.25      0.37 o
  -1  10   6       57.26       54.42      0.58 o
   0  10   6       59.99       59.02      0.54 o
   1  10   6      342.17      340.39      1.56 o
   2  10   6       30.77       31.33      0.57 o
   3  10   6        3.46        3.02      0.51 o
   4  10   6        7.61        8.44      0.67 o
   5  10   6      104.39      102.63      1.37 o
  -7  11   6        8.57        7.42      1.37 o
  -6  11   6       37.18       35.06      0.83 o
  -5  11   6       18.24       18.71      0.71 o
  -4  11   6       28.26       27.89      0.63 o
  -3  11   6       69.53       71.16      0.72 o
  -2  11   6       32.68       30.64      0.51 o
  -1  11   6       82.70       81.09      0.60 o
   0  11   6        2.38        2.30      0.37 o
   1  11   6       24.62       22.63      0.48 o
   2  11   6       31.81       30.54      0.58 o
   3  11   6      159.37      161.93      1.16 o
   4  11   6        0.03        1.02      0.69 o
   5  11   6       15.91       17.88      1.20 o
  -6  12   6        4.32        5.75      0.70 o
  -5  12   6        9.83        8.49      0.66 o
  -4  12   6        0.81        1.18      0.54 o
  -3  12   6       52.42       49.77      0.67 o
  -2  12   6        1.59        2.09      0.43 o
  -1  12   6        5.94        6.45      0.42 o
   0  12   6       30.64       27.69      0.49 o
   1  12   6       37.17       35.47      0.53 o
   2  12   6        5.58        5.28      0.50 o
   3  12   6        0.89        2.18      0.58 o
   4  12   6       38.77       37.78      0.80 o
   5  12   6       21.31       19.50      2.93 o
  -6  13   6        3.07        4.53      0.76 o
  -5  13   6       10.28       11.42      0.67 o
  -4  13   6        0.01        0.86      0.56 o
  -3  13   6        0.91        0.86      0.50 o
  -2  13   6        8.24        9.05      0.47 o
  -1  13   6      146.13      154.37      0.91 o
   0  13   6       43.68       38.19      0.54 o
   1  13   6        0.40        0.93      0.47 o
   2  13   6        1.98        2.02      0.50 o
   3  13   6       77.72       85.64      0.90 o
   4  13   6        3.01        3.90      0.67 o
  -6  14   6       22.62       19.45      1.67 o
  -5  14   6       23.62       24.78      0.71 o
  -4  14   6        5.67        6.37      0.60 o
  -3  14   6        2.32        2.04      0.56 o
  -2  14   6      113.90      114.93      0.95 o
  -1  14   6       95.95      102.65      0.75 o
   0  14   6        4.37        8.83      0.51 o
   1  14   6        1.22        1.21      0.49 o
   2  14   6       44.79       45.25      0.69 o
   3  14   6       49.41       51.38      0.80 o
   4  14   6        1.07        3.48      1.00 o
  -5  15   6        8.95        8.79      0.65 o
  -4  15   6      244.73      256.29      2.27 o
  -3  15   6       31.75       31.91      0.68 o
  -2  15   6      120.43      121.79      0.84 o
  -1  15   6       45.49       46.39      0.64 o
   0  15   6      483.49      495.39      2.70 o
   1  15   6       80.02       81.06      0.78 o
   2  15   6       52.41       52.11      0.77 o
   3  15   6        6.88        7.79      0.63 o
   4  15   6      109.57      108.83      6.67 o
  -5  16   6       14.61       11.82      1.26 o
  -4  16   6       11.66       13.80      0.67 o
  -3  16   6       28.07       26.67      0.68 o
  -2  16   6      216.26      227.31      1.37 o
  -1  16   6        1.28        1.72      0.54 o
   0  16   6      102.33      109.99      0.90 o
   1  16   6        0.27        1.82      0.55 o
   2  16   6      190.45      199.30      1.35 o
   3  16   6       33.69       34.30      1.13 o
  -4  17   6        4.31        4.07      0.78 o
  -3  17   6       56.17       53.10      0.79 o
  -2  17   6       25.85       26.92      0.65 o
  -1  17   6        0.04        0.81      0.61 o
   0  17   6       36.02       35.16      0.70 o
   1  17   6       11.54       11.33      0.62 o
   2  17   6       55.78       57.56      0.81 o
   3  17   6       28.10       25.08      2.92 o
  -4  18   6        1.75        1.80      1.86 o
  -3  18   6       36.32       35.35      0.90 o
  -2  18   6       21.56       23.02      0.65 o
  -1  18   6        0.05        0.49      0.63 o
   0  18   6       14.08       16.35      0.63 o
   1  18   6       60.98       58.14      0.80 o
   2  18   6       15.89       18.45      1.76 o
  -3  19   6        0.77        0.91      1.46 o
  -2  19   6        1.46        2.43      1.33 o
  -1  19   6        1.73        3.05      0.89 o
   0  19   6        1.61        3.01      1.00 o
   1  19   6        0.07        2.36      1.91 o
  -1  20   6        0.00        0.42      2.61 o
  -7   1   7        3.86        3.40      0.85 o
  -6   1   7       26.98       22.66      0.87 o
  -5   1   7        1.32        0.34      0.73 o
  -4   1   7      191.43      195.37      1.50 o
  -3   1   7        0.00        0.50      0.44 o
  -2   1   7        3.89        3.56      0.37 o
  -1   1   7       34.94       32.12      0.41 o
   0   1   7      151.91      149.37      0.77 o
   1   1   7       14.19       13.77      0.45 o
   2   1   7       70.63       72.95      0.82 o
   3   1   7       89.39       88.51      0.94 o
   4   1   7       68.60       64.36      1.01 o
   5   1   7        3.57        3.56      0.78 o
  -7   2   7       20.14       19.42      0.92 o
  -6   2   7       56.92       59.16      1.04 o
  -5   2   7        8.82       11.25      0.69 o
  -4   2   7       55.80       53.08      0.78 o
  -3   2   7       85.13       84.01      0.73 o
  -2   2   7       88.00       86.89      0.60 o
  -1   2   7       66.93       67.29      0.51 o
   0   2   7      447.07      459.58      2.01 o
   1   2   7      144.36      138.79      0.77 o
   2   2   7      279.76      280.07      1.34 o
   3   2   7       14.29       16.29      0.70 o
   4   2   7      117.26      123.91      1.39 o
   5   2   7       32.55       32.83      0.95 o
  -7   3   7        3.16        5.17      0.90 o
  -6   3   7        9.31       10.99      0.91 o
  -5   3   7      127.94      122.70      1.38 o
  -4   3   7        0.65        1.53      0.61 o
  -3   3   7        0.20        2.00      0.47 o
  -2   3   7        3.49        3.15      0.39 o
  -1   3   7      563.45      562.27      1.54 o
   0   3   7        6.67        7.61      0.38 o
   1   3   7        4.86        5.20      0.46 o
   2   3   7        1.41        2.29      0.56 o
   3   3   7      292.18      288.98      1.47 o
   4   3   7       70.58       66.45      1.03 o
   5   3   7        9.59       10.95      0.91 o
  -7   4   7       92.09       88.78      1.81 o
  -6   4   7        2.12        1.93      0.78 o
  -5   4   7       39.69       44.33      0.84 o
  -4   4   7        1.20        1.71      0.57 o
  -3   4   7      549.17      546.37      3.37 o
  -2   4   7        0.85        0.90      0.37 o
  -1   4   7       25.85       23.51      0.44 o
   0   4   7       71.92       71.08      0.63 o
   1   4   7      464.44      467.00      2.41 o
   2   4   7       15.20       12.53      0.62 o
   3   4   7       27.02       28.90      0.77 o
   4   4   7       17.61       17.02      0.80 o
   5   4   7      148.18      155.60      1.97 o
  -7   5   7       27.31       27.50      1.64 o
  -6   5   7       21.90       19.85      0.83 o
  -5   5   7        8.99        9.07      0.64 o
  -4   5   7        7.54        5.93      0.57 o
  -3   5   7        9.89       12.28      0.52 o
  -2   5   7        0.63        2.44      0.40 o
  -1   5   7       65.75       64.49      0.59 o
   0   5   7       33.55       31.83      0.56 o
   1   5   7        3.72        6.17      0.48 o
   2   5   7        0.59        1.35      0.50 o
   3   5   7      150.41      149.03      1.18 o
   4   5   7       35.63       36.25      0.87 o
   5   5   7        3.96        7.42      1.40 o
  -7   6   7        3.20        0.28      2.60 o
  -6   6   7       19.71       20.25      0.78 o
  -5   6   7        2.86        4.03      0.62 o
  -4   6   7       88.65       85.01      0.99 o
  -3   6   7        0.22        0.50      0.49 o
  -2   6   7      276.26      279.11      1.29 o
  -1   6   7       11.92       11.21      0.42 o
   0   6   7      109.30      108.66      0.79 o
   1   6   7        0.08        0.81      0.54 o
   2   6   7      138.92      134.61      0.91 o
   3   6   7        2.99        4.01      0.65 o
   4   6   7      132.49      134.94      1.23 o
   5   6   7        0.03        0.11      2.66 o
  -6   7   7        8.19        6.60      0.70 o
  -5   7   7        8.10        8.13      0.63 o
  -4   7   7       91.64       96.36      1.07 o
  -3   7   7        0.02        0.94      0.50 o
  -2   7   7       74.31       75.74      0.68 o
  -1   7   7       19.91       18.54      0.45 o
   0   7   7      182.98      183.93      0.92 o
   1   7   7       22.23       20.23      0.55 o
   2   7   7       48.53       51.46      0.69 o
   3   7   7        3.95        4.29      0.61 o
   4   7   7        5.62        7.63      0.76 o
   5   7   7        3.07        3.11      2.02 o
  -6   8   7        0.85        2.06      0.76 o
  -5   8   7        9.23        9.03      0.64 o
  -4   8   7       46.79       44.58      0.76 o
  -3   8   7       14.30       13.18      0.54 o
  -2   8   7       28.96       28.59      0.52 o
  -1   8   7        1.05        1.25      0.39 o
   0   8   7       13.70       15.04      0.48 o
   1   8   7        7.37        5.00      0.47 o
   2   8   7        0.36        0.97      0.51 o
   3   8   7        2.25        3.49      0.64 o
   4   8   7       19.93       22.38      0.83 o
  -6   9   7        4.12        5.69      0.73 o
  -5   9   7       15.94       13.41      0.72 o
  -4   9   7       10.07       11.53      0.60 o
  -3   9   7        0.66        1.52      0.51 o
  -2   9   7       15.20       15.23      0.51 o
  -1   9   7       53.08       48.69      0.57 o
   0   9   7      127.07      130.94      0.88 o
   1   9   7        1.12        2.80      0.46 o
   2   9   7       16.44       19.15      0.59 o
   3   9   7        9.76        8.32      0.66 o
   4   9   7       67.30       71.88      1.05 o
  -6  10   7        3.86        5.61      1.03 o
  -5  10   7        0.41        4.86      0.73 o
  -4  10   7       15.77       15.08      0.65 o
  -3  10   7       76.49       77.92      0.77 o
  -2  10   7       34.19       36.62      0.61 o
  -1  10   7       21.58       22.75      0.52 o
   0  10   7       29.79       29.97      0.58 o
   1  10   7      124.49      124.30      0.87 o
   2  10   7       29.44       30.37      0.67 o
   3  10   7        1.64        6.58      0.69 o
   4  10   7       31.19       32.30      1.31 o
  -6  11   7        9.81       10.58      1.66 o
  -5  11   7      318.76      327.14      1.85 o
  -4  11   7        6.02        7.09      0.60 o
  -3  11   7       12.30       14.71      0.57 o
  -2  11   7        2.02        2.87      0.52 o
  -1  11   7      503.30      511.86      1.79 o
   0  11   7        4.24        3.65      0.50 o
   1  11   7        2.88        6.60      0.54 o
   2  11   7        9.82        8.80      0.62 o
   3  11   7      398.33      409.40      2.82 o
   4  11   7        0.36        1.10      1.14 o
  -6  12   7        3.14        0.21      2.69 o
  -5  12   7       18.81       22.46      0.82 o
  -4  12   7        1.17        1.69      0.59 o
  -3  12   7      242.83      250.57      1.68 o
  -2  12   7       24.18       23.91      0.62 o
  -1  12   7        0.01        2.66      0.49 o
   0  12   7        1.13        2.45      0.52 o
   1  12   7      435.41      454.92      2.38 o
   2  12   7        1.01        1.91      0.61 o
   3  12   7        1.29        4.01      0.65 o
  -5  13   7        7.63        7.29      1.03 o
  -4  13   7       14.23       14.75      0.67 o
  -3  13   7        9.53       11.96      0.61 o
  -2  13   7        0.18        1.07      0.55 o
  -1  13   7       17.76       18.03      0.56 o
   0  13   7        4.24        3.31      0.54 o
   1  13   7        1.71        8.09      0.59 o
   2  13   7       15.17       12.62      0.63 o
   3  13   7        1.34        2.44      0.92 o
  -5  14   7        3.15        4.38      2.74 o
  -4  14   7        0.02        0.95      0.70 o
  -3  14   7        5.13        6.39      0.58 o
  -2  14   7       58.91       56.43      0.79 o
  -1  14   7       16.09       15.68      0.56 o
   0  14   7        7.51        7.43      0.57 o
   1  14   7       66.53       72.24      0.82 o
   2  14   7       41.00       36.60      0.74 o
  -4  15   7        9.50       10.48      1.47 o
  -3  15   7       21.14       19.84      0.65 o
  -2  15   7        7.62        9.39      0.63 o
  -1  15   7       11.06       10.32      0.58 o
   0  15   7        1.37        2.56      0.58 o
   1  15   7        2.36        3.13      0.61 o
   2  15   7       68.86       69.62      1.54 o
  -4  16   7       30.52       25.83      3.20 o
  -3  16   7        2.85        4.40      1.10 o
  -2  16   7       20.48       21.30      0.70 o
  -1  16   7       12.62       12.91      0.63 o
   0  16   7       51.82       53.70      0.79 o
   1  16   7        4.65        3.41      1.18 o
  -2  17   7        6.86        7.98      1.65 o
  -1  17   7        4.95        5.73      1.10 o
   0  17   7       48.73       55.96      1.59 o
  -6   0   8       77.16       74.20      1.71 o
  -5   0   8        7.10        6.79      1.16 o
  -4   0   8       61.56       56.02      1.44 o
  -3   0   8       82.49       75.78      1.45 o
  -2   0   8      323.86      325.90      3.06 o
  -1   0   8        6.57        9.46      0.76 o
   0   0   8       33.88       32.27      1.24 o
   1   0   8      120.82      121.00      1.74 o
   2   0   8       43.23       42.61      1.54 o
   3   0   8        1.95        1.25      0.99 o
   4   0   8      117.21      120.67      4.91 o
  -6   1   8       13.94       13.87      0.97 o
  -5   1   8        0.07        0.41      0.86 o
  -4   1   8       44.15       41.74      0.95 o
  -3   1   8       46.22       45.55      0.86 o
  -2   1   8      237.48      238.62      1.71 o
  -1   1   8        4.19        4.25      0.38 o
   0   1   8      100.22       94.92      0.94 o
   1   1   8       67.96       69.78      1.11 o
   2   1   8      166.39      165.68      1.99 o
   3   1   8       25.21       22.86      0.86 o
   4   1   8        4.34        5.58      1.36 o
  -6   2   8        5.70        6.61      1.03 o
  -5   2   8       16.43       13.29      0.83 o
  -4   2   8       38.05       37.70      0.92 o
  -3   2   8       28.84       27.44      0.79 o
  -2   2   8       26.35       29.24      0.64 o
  -1   2   8       56.60       56.50      0.55 o
   0   2   8       57.21       54.88      0.84 o
   1   2   8      146.61      145.01      1.34 o
   2   2   8       14.07       14.21      0.86 o
   3   2   8       22.58       23.99      0.93 o
   4   2   8        8.27        7.24      1.60 o
  -6   3   8       22.26       23.51      1.56 o
  -5   3   8       25.41       22.66      0.84 o
  -4   3   8        0.27        0.33      0.72 o
  -3   3   8        2.89        4.08      0.80 o
  -2   3   8        7.47        5.82      0.55 o
  -1   3   8       38.24       37.25      0.57 o
   0   3   8       66.20       63.73      0.84 o
   1   3   8        3.58        4.47      0.76 o
   2   3   8        3.01        2.59      0.69 o
   3   3   8       20.66       19.11      0.86 o
   4   3   8       37.85       39.40      1.91 o
  -6   4   8        7.19        7.08      1.76 o
  -5   4   8        1.15        2.74      0.76 o
  -4   4   8        0.81        1.22      0.70 o
  -3   4   8        3.81        3.75      0.67 o
  -2   4   8        0.50        0.45      0.66 o
  -1   4   8        5.05        5.30      0.52 o
   0   4   8       11.41       11.39      0.63 o
   1   4   8        4.14        3.49      0.79 o
   2   4   8       16.54       16.30      0.79 o
   3   4   8        4.76        5.80      0.76 o
   4   4   8        3.91        5.17      1.37 o
  -6   5   8        0.12        1.31      1.64 o
  -5   5   8       62.35       64.66      1.10 o
  -4   5   8       22.51       22.28      0.78 o
  -3   5   8       17.93       17.97      0.78 o
  -2   5   8        4.25        4.43      0.59 o
  -1   5   8      103.36      109.59      0.91 o
   0   5   8       50.02       50.42      0.81 o
   1   5   8        0.00        0.27      0.79 o
   2   5   8        0.14        0.94      0.91 o
   3   5   8       96.14      100.30      1.23 o
   4   5   8       50.60       43.55      2.38 o
  -6   6   8       18.53       19.66      1.81 o
  -5   6   8       15.07       15.99      0.80 o
  -4   6   8       22.87       22.99      0.78 o
  -3   6   8        3.03        4.48      0.61 o
  -2   6   8       70.52       74.64      0.88 o
  -1   6   8       21.44       20.36      0.63 o
   0   6   8       97.05       93.17      0.98 o
   1   6   8       56.33       57.91      0.88 o
   2   6   8       10.05       17.82      0.91 o
   3   6   8        0.03        1.60      0.82 o
  -6   7   8       80.11       75.19      3.35 o
  -5   7   8        9.29       10.65      0.76 o
  -4   7   8       60.79       58.14      0.96 o
  -3   7   8       43.44       44.14      0.77 o
  -2   7   8      223.58      224.89      1.52 o
  -1   7   8        0.61        1.07      0.55 o
   0   7   8        9.67        9.64      0.61 o
   1   7   8       43.13       43.07      0.81 o
   2   7   8      406.62      425.25      2.43 o
   3   7   8        0.31        1.16      1.08 o
  -5   8   8       28.23       30.24      0.91 o
  -4   8   8       28.40       24.78      0.85 o
  -3   8   8        3.73        3.29      0.60 o
  -2   8   8       44.59       43.62      0.79 o
  -1   8   8        3.57        4.03      0.55 o
   0   8   8      196.55      203.31      1.40 o
   1   8   8       38.90       38.26      0.75 o
   2   8   8       46.54       51.20      1.11 o
   3   8   8        2.04        2.29      1.33 o
  -5   9   8        0.07        1.09      1.13 o
  -4   9   8        3.95        4.84      0.76 o
  -3   9   8        2.81        4.77      0.60 o
  -2   9   8       16.72       16.22      0.68 o
  -1   9   8       27.68       25.81      0.68 o
   0   9   8        0.21        2.25      0.59 o
   1   9   8        5.17        7.28      0.65 o
   2   9   8       47.99       46.87      0.95 o
   3   9   8        2.30        2.33      2.78 o
  -5  10   8        2.99        4.01      1.62 o
  -4  10   8        7.14        8.33      0.70 o
  -3  10   8      121.21      123.27      1.24 o
  -2  10   8       10.98       12.28      0.66 o
  -1  10   8        9.22        8.65      0.61 o
   0  10   8        2.41        1.80      0.60 o
   1  10   8       94.95       92.88      0.98 o
   2  10   8       51.35       54.56      0.97 o
  -4  11   8       30.48       32.61      1.11 o
  -3  11   8        2.25        4.31      0.66 o
  -2  11   8        2.30        2.26      0.64 o
  -1  11   8       20.23       19.62      0.68 o
   0  11   8       25.25       25.48      0.73 o
   1  11   8        1.19        2.32      0.65 o
   2  11   8        0.78        1.83      0.92 o
  -4  12   8        0.38        0.92      1.51 o
  -3  12   8        8.63        7.80      0.71 o
  -2  12   8        6.42        7.13      0.67 o
  -1  12   8        0.99        1.99      0.63 o
   0  12   8        4.35        3.61      0.65 o
   1  12   8        4.28        4.70      0.79 o
   2  12   8        0.18        1.03      1.31 o
  -3  13   8        4.92        5.17      1.10 o
  -2  13   8        9.36       10.99      0.89 o
  -1  13   8       93.81      103.43      1.26 o
   0  13   8        7.75        8.28      0.78 o
   1  13   8        0.10        1.99      1.82 o
  -2  14   8        5.14        5.75      1.57 o
  -1  14   8        0.04        2.93      1.00 o
   0  14   8        9.05        9.85      1.08 o
  -4   1   9       16.02       14.61      0.92 o
  -3   1   9        3.20        2.93      0.74 o
  -2   1   9        6.89        5.32      0.71 o
  -1   1   9       77.12       80.75      1.24 o
   0   1   9        0.95        1.57      0.78 o
   1   1   9       13.07       10.23      0.99 o
  -5   2   9       34.93       33.18      3.24 o
  -4   2   9        2.59        2.53      0.87 o
  -3   2   9        0.07        0.27      0.84 o
  -2   2   9        9.14        6.46      0.73 o
  -1   2   9       74.80       72.73      1.31 o
   0   2   9       59.92       62.92      1.08 o
   1   2   9        1.60        2.29      0.97 o
  -5   3   9        8.51        6.46      2.88 o
  -4   3   9       76.01       71.33      1.27 o
  -3   3   9       36.41       37.02      1.07 o
  -2   3   9        0.79        0.79      0.71 o
  -1   3   9       23.53       21.40      1.12 o
   0   3   9      132.45      133.55      1.44 o
   1   3   9       61.89       65.10      1.28 o
  -5   4   9        5.45        5.90      2.74 o
  -4   4   9        1.47        3.30      1.06 o
  -3   4   9      109.19      103.99      1.56 o
  -2   4   9       41.07       38.43      0.95 o
  -1   4   9        0.78        0.47      0.90 o
   0   4   9        1.37        2.08      0.83 o
   1   4   9       89.35       88.01      1.43 o
  -4   5   9       34.64       30.81      1.65 o
  -3   5   9       29.82       30.67      0.94 o
  -2   5   9       24.87       25.45      0.80 o
  -1   5   9       30.08       29.54      0.99 o
   0   5   9        4.27        4.16      0.76 o
   1   5   9       24.92       27.30      1.03 o
   2   5   9        0.40        0.35      2.71 o
  -4   6   9       19.02       15.51      2.05 o
  -3   6   9        8.67        9.34      0.91 o
  -2   6   9        7.11        6.79      0.74 o
  -1   6   9       91.22       93.17      1.47 o
   0   6   9       19.22       19.12      0.89 o
   1   6   9        8.64       10.65      1.05 o
  -4   7   9       14.66       16.21      2.03 o
  -3   7   9        2.52        2.97      0.93 o
  -2   7   9        0.48        0.36      0.84 o
  -1   7   9       26.35       27.88      1.02 o
   0   7   9       12.33       13.37      0.80 o
   1   7   9       22.59       20.48      1.21 o
  -3   8   9        1.45        2.37      1.18 o
  -2   8   9        4.82        4.08      0.91 o
  -1   8   9        0.86        3.03      0.89 o
   0   8   9       12.65       13.77      0.89 o
  -3   9   9       24.30       28.89      2.23 o
  -2   9   9        5.78        6.33      1.15 o
  -1   9   9       14.10       14.72      1.05 o
   0   9   9       10.25       10.07      1.03 o
  -2  10   9        2.55        2.85      1.83 o
  -1  10   9       29.02       28.92      3.40 o
   0  10   9        0.21        2.01      2.01 o
 
